# Supplementary material for: (R)-4-Isopropyl-3-isopropyl­sulfanyl-5,5-diphenyl-1,3-oxazolidin-2-one
Source: Acta Crystallogr Sect E Struct Rep Online. 2012 Jun 13;68(Pt 7):o2048. doi: 10.1107/S160053681202569X (PMC3393316; doi:10.1107/S160053681202569X)
Supplement: Supplementary file 1 [file e-68-o2048-sup1.cif]

##############################################################################
#                                                                            #
# This CIF contains the data in a paper accepted for publication in          #
# Acta Crystallographica Section E. It conforms to the requirements of       #
# Notes for Authors for Acta Crystallographica Section E, and has been       #
# peer reviewed under the auspices of the IUCr Commission on Journals.       #
#                                                                            #
# Full details of the Crystallographic Information File format               #
# are given in the paper "The Crystallographic Information File (CIF):       #
# a New Standard Archive File for Crystallography" by S. R. Hall, F. H.      #
# Allen and I. D. Brown [Acta Cryst. (1991), A47, 655-685].                  #
#                                                                            #
# The current version of the core CIF dictionary is obtainable from          #
# ftp://ftp.iucr.org/pub/cif_core.dic.                                       #
#                                                                            #
# Software is freely available for graphical display of the structure(s)     #
# in this CIF. For information consult the CIF software page                 #
# http://www.iucr.org/resources/cif/software.                                #
#                                                                            #
# This file may be used for bona fide research purposes within the           #
# scientific community so long as proper attribution is given to the journal # 
# article from which it was obtained.                                        #
#                                                                            #
##############################################################################
data_I
_audit_creation_method     SHELXL-97
_chemical_name_systematic
;
(<i>R</i>)-4-Isopropyl-3-isopropylsulfanyl-5,5-diphenyl-1,3-oxazolidin-2-one
;
_chemical_name_common     ?
_chemical_formula_moiety     'C21 H25 N O2 S'
_chemical_formula_sum     'C21 H25 N O2 S'
_chemical_formula_iupac     'C21 H25 N O2 S'
_chemical_formula_weight     355.48
_chemical_melting_point     ?
_symmetry_cell_setting     orthorhombic
_symmetry_space_group_name_H-M     'P 21 21 21'
_symmetry_space_group_name_Hall     ' P 2ac 2ab'
loop_
    _symmetry_equiv_pos_as_xyz
    'x, y, z'
    '-x+1/2, -y, z+1/2'
    '-x, y+1/2, -z+1/2'
    'x+1/2, -y+1/2, -z'
_cell_length_a     6.06210(10)
_cell_length_b     17.2963(3)
_cell_length_c     18.5398(3)
_cell_angle_alpha     90.00
_cell_angle_beta     90.00
_cell_angle_gamma     90.00
_cell_volume     1943.93(6)
_cell_formula_units_Z     4
_cell_measurement_reflns_used     9921
_cell_measurement_theta_min     3.49
_cell_measurement_theta_max     68.18
_cell_measurement_temperature     100(2)
_exptl_crystal_description     block
_exptl_crystal_colour     colourless
_exptl_crystal_size_max     0.50
_exptl_crystal_size_mid     0.23
_exptl_crystal_size_min     0.21
_exptl_crystal_density_diffrn     1.215
_exptl_crystal_density_meas     ?
_exptl_crystal_density_method     'not measured'
_exptl_crystal_F_000     760
_exptl_absorpt_coefficient_mu     1.575
_exptl_absorpt_correction_type     numerical
_exptl_absorpt_process_details     '(SADABS; Sheldrick, 2008)'
_exptl_absorpt_correction_T_min     0.7197
_exptl_absorpt_correction_T_max     0.9641
_exptl_special_details     ?
_diffrn_ambient_temperature     100(2)
_diffrn_radiation_type     CuK\a
_diffrn_radiation_wavelength     1.54178
_diffrn_radiation_source     'fine-focus sealed tube'
_diffrn_radiation_monochromator     graphite
_diffrn_measurement_device_type     'Bruker SMART APEX'
_diffrn_measurement_method     'combination of \w and \f-scans '
_diffrn_detector_area_resol_mean     8.33
_diffrn_reflns_number     18292
_diffrn_reflns_av_R_equivalents     0.0258
_diffrn_reflns_av_sigmaI/netI     0.0226
_diffrn_reflns_theta_min     3.49
_diffrn_reflns_theta_max     68.27
_diffrn_reflns_theta_full     68.27
_diffrn_measured_fraction_theta_max     0.885
_diffrn_measured_fraction_theta_full     0.885
_diffrn_reflns_limit_h_min     -7
_diffrn_reflns_limit_h_max     5
_diffrn_reflns_limit_k_min     -20
_diffrn_reflns_limit_k_max     19
_diffrn_reflns_limit_l_min     -22
_diffrn_reflns_limit_l_max     19
_refine_special_details
;
Refinement of <i>F</i>^2^ against ALL reflections. The weighted <i>R</i>-factor
<i>wR</i> and goodness of fit <i>S</i> are based on <i>F</i>^2^, conventional
<i>R</i>-factors <i>R</i> are based on <i>F</i>, with <i>F</i> set to zero for
negative <i>F</i>^2^. The threshold expression of <i>F</i>^2^ >
\s(<i>F</i>^2^) is used only for calculating <i>R</i>-factors(gt) <i>etc</i>.
and is not relevant to the choice of reflections for refinement.
<i>R</i>-factors based on <i>F</i>^2^ are statistically about twice as large
as those based on <i>F</i>, and <i>R</i>- factors based on ALL data will be
even larger.
;
_reflns_number_total     3008
_reflns_number_gt     2887
_reflns_threshold_expression     I>2\s(I)
_refine_ls_structure_factor_coef     Fsqd
_refine_ls_matrix_type     full
_refine_ls_R_factor_all     0.0289
_refine_ls_R_factor_gt     0.0274
_refine_ls_wR_factor_gt     0.0702
_refine_ls_wR_factor_ref     0.0709
_refine_ls_goodness_of_fit_ref     1.055
_refine_ls_restrained_S_all     1.055
_refine_ls_number_reflns     3008
_refine_ls_number_parameters     230
_refine_ls_number_restraints     0
_refine_ls_hydrogen_treatment     constr
_refine_ls_weighting_scheme     calc
_refine_ls_weighting_details
         'calc w=1/[\s^2^(Fo^2^)+(0.0409P)^2^+0.4225P] where P=(Fo^2^+2Fc^2^)/3'
_atom_sites_solution_hydrogens     geom
_atom_sites_solution_primary     direct
_atom_sites_solution_secondary     difmap
_refine_ls_shift/su_max     0.003
_refine_ls_shift/su_mean     0.000
_refine_diff_density_max     0.193
_refine_diff_density_min     -0.157
_refine_ls_extinction_method     none
_refine_ls_extinction_coef     ?
_refine_ls_abs_structure_details
;
Flack (1983), 1165 Friedel pairs
;
_refine_ls_abs_structure_Flack     0.039(15)
loop_
    _atom_type_symbol
    _atom_type_description
    _atom_type_scat_dispersion_real
    _atom_type_scat_dispersion_imag
    _atom_type_scat_source
    'C' 'C' 0.0181 0.0091
                         'International Tables Vol C Tables 4.2.6.8 and 6.1.1.4'
    'H' 'H' 0.0000 0.0000
                         'International Tables Vol C Tables 4.2.6.8 and 6.1.1.4'
    'N' 'N' 0.0311 0.0180
                         'International Tables Vol C Tables 4.2.6.8 and 6.1.1.4'
    'O' 'O' 0.0492 0.0322
                         'International Tables Vol C Tables 4.2.6.8 and 6.1.1.4'
    'S' 'S' 0.3331 0.5567
                         'International Tables Vol C Tables 4.2.6.8 and 6.1.1.4'
_computing_data_collection     'APEX2 (Bruker, 2008)'
_computing_cell_refinement     'SAINT (Bruker, 2008)'
_computing_data_reduction     'SAINT (Bruker, 2008)'
_computing_structure_solution     'SHELXS97 (Sheldrick, 2008)'
_computing_structure_refinement     'SHELXL97 (Sheldrick, 2008)'
_computing_molecular_graphics     'XP in SHELXTL (Sheldrick, 2008)'
_computing_publication_material     'publCIF (Westrip, 2010)'
loop_
    _atom_site_type_symbol
    _atom_site_label
    _atom_site_fract_x
    _atom_site_fract_y
    _atom_site_fract_z
    _atom_site_U_iso_or_equiv
    _atom_site_adp_type
    _atom_site_calc_flag
    _atom_site_refinement_flags
    _atom_site_occupancy
    _atom_site_symmetry_multiplicity
    _atom_site_disorder_assembly
    _atom_site_disorder_group
    S S1 0.98999(7) 0.85676(3) 0.12949(2) 0.02269(12) Uani d . 1 1 . .
    O O1 1.4437(2) 0.84260(8) 0.20523(7) 0.0278(3) Uani d . 1 1 . .
    O O2 1.2940(2) 0.88301(7) 0.30979(6) 0.0219(3) Uani d . 1 1 . .
    N N1 1.0729(2) 0.87582(9) 0.21499(7) 0.0209(3) Uani d . 1 1 . .
    C C1 1.2833(3) 0.86441(11) 0.23819(9) 0.0215(4) Uani d . 1 1 . .
    C C2 0.9378(3) 0.91505(11) 0.26982(8) 0.0201(4) Uani d . 1 1 . .
    H H2A 0.7868 0.8918 0.2706 0.024 Uiso calc R 1 1 . .
    C C3 1.0683(3) 0.88855(11) 0.33765(9) 0.0204(4) Uani d . 1 1 . .
    C C4 0.8825(3) 0.75865(11) 0.13766(10) 0.0262(4) Uani d . 1 1 . .
    H H4A 0.7905 0.7549 0.1823 0.031 Uiso calc R 1 1 . .
    C C5 1.0669(3) 0.69929(12) 0.14156(11) 0.0344(5) Uani d . 1 1 . .
    H H5A 1.0033 0.6473 0.1440 0.052 Uiso calc R 1 1 . .
    H H5B 1.1563 0.7087 0.1847 0.052 Uiso calc R 1 1 . .
    H H5C 1.1600 0.7036 0.0985 0.052 Uiso calc R 1 1 . .
    C C6 0.7353(4) 0.74711(14) 0.07179(11) 0.0376(5) Uani d . 1 1 . .
    H H6A 0.6752 0.6945 0.0722 0.056 Uiso calc R 1 1 . .
    H H6B 0.8223 0.7549 0.0278 0.056 Uiso calc R 1 1 . .
    H H6C 0.6140 0.7845 0.0731 0.056 Uiso calc R 1 1 . .
    C C7 0.9201(3) 1.00311(11) 0.25872(9) 0.0213(4) Uani d . 1 1 . .
    H H7A 0.8672 1.0257 0.3053 0.026 Uiso calc R 1 1 . .
    C C8 1.1389(3) 1.04238(12) 0.24058(10) 0.0283(4) Uani d . 1 1 . .
    H H8A 1.2449 1.0330 0.2795 0.042 Uiso calc R 1 1 . .
    H H8B 1.1153 1.0981 0.2352 0.042 Uiso calc R 1 1 . .
    H H8C 1.1969 1.0212 0.1954 0.042 Uiso calc R 1 1 . .
    C C9 0.7481(3) 1.02356(12) 0.20090(10) 0.0303(5) Uani d . 1 1 . .
    H H9A 0.6098 0.9964 0.2112 0.045 Uiso calc R 1 1 . .
    H H9B 0.8029 1.0079 0.1534 0.045 Uiso calc R 1 1 . .
    H H9C 0.7218 1.0795 0.2012 0.045 Uiso calc R 1 1 . .
    C C10 1.0041(3) 0.80762(10) 0.36471(8) 0.0215(4) Uani d . 1 1 . .
    C C11 1.1590(3) 0.76845(12) 0.40647(10) 0.0275(5) Uani d . 1 1 . .
    H H11A 1.2999 0.7909 0.4145 0.033 Uiso calc R 1 1 . .
    C C12 1.1099(4) 0.69714(12) 0.43639(10) 0.0345(5) Uani d . 1 1 . .
    H H12A 1.2176 0.6709 0.4644 0.041 Uiso calc R 1 1 . .
    C C13 0.9050(4) 0.66396(12) 0.42565(10) 0.0327(5) Uani d . 1 1 . .
    H H13A 0.8709 0.6152 0.4464 0.039 Uiso calc R 1 1 . .
    C C14 0.7502(3) 0.70267(12) 0.38436(10) 0.0300(5) Uani d . 1 1 . .
    H H14A 0.6095 0.6800 0.3765 0.036 Uiso calc R 1 1 . .
    C C15 0.7983(3) 0.77417(11) 0.35432(9) 0.0249(4) Uani d . 1 1 . .
    H H15A 0.6900 0.8004 0.3265 0.030 Uiso calc R 1 1 . .
    C C16 1.0661(3) 0.94454(11) 0.40064(9) 0.0205(4) Uani d . 1 1 . .
    C C17 0.8725(3) 0.95254(12) 0.44058(9) 0.0250(4) Uani d . 1 1 . .
    H H17A 0.7449 0.9241 0.4271 0.030 Uiso calc R 1 1 . .
    C C18 0.8645(3) 1.00158(12) 0.49972(9) 0.0287(5) Uani d . 1 1 . .
    H H18A 0.7311 1.0070 0.5261 0.034 Uiso calc R 1 1 . .
    C C19 1.0499(3) 1.04269(12) 0.52041(9) 0.0299(5) Uani d . 1 1 . .
    H H19A 1.0454 1.0756 0.5614 0.036 Uiso calc R 1 1 . .
    C C20 1.2420(3) 1.03529(11) 0.48068(9) 0.0266(4) Uani d . 1 1 . .
    H H20A 1.3690 1.0639 0.4943 0.032 Uiso calc R 1 1 . .
    C C21 1.2520(3) 0.98667(11) 0.42123(9) 0.0249(4) Uani d . 1 1 . .
    H H21A 1.3852 0.9821 0.3946 0.030 Uiso calc R 1 1 . .
loop_
    _atom_site_aniso_label
    _atom_site_aniso_U_11
    _atom_site_aniso_U_22
    _atom_site_aniso_U_33
    _atom_site_aniso_U_12
    _atom_site_aniso_U_13
    _atom_site_aniso_U_23
    S1 0.0304(2) 0.0230(3) 0.01463(18) -0.00277(19) -0.00080(17) 0.00131(18)
    O1 0.0247(7) 0.0330(9) 0.0257(6) 0.0008(5) 0.0016(5) -0.0044(6)
    O2 0.0207(6) 0.0255(8) 0.0193(5) 0.0003(5) -0.0009(5) -0.0012(5)
    N1 0.0228(8) 0.0238(9) 0.0160(6) 0.0004(6) 0.0001(5) -0.0017(7)
    C1 0.0253(9) 0.0182(11) 0.0208(8) -0.0043(8) 0.0007(7) -0.0007(8)
    C2 0.0231(9) 0.0195(10) 0.0177(8) -0.0017(7) -0.0001(6) -0.0002(8)
    C3 0.0196(9) 0.0220(11) 0.0196(8) 0.0000(7) 0.0006(6) 0.0008(8)
    C4 0.0327(11) 0.0224(11) 0.0236(8) -0.0059(8) 0.0022(8) -0.0020(9)
    C5 0.0399(12) 0.0245(12) 0.0389(11) 0.0001(9) -0.0032(9) 0.0033(10)
    C6 0.0386(12) 0.0356(13) 0.0386(11) 0.0019(10) -0.0097(9) -0.0143(10)
    C7 0.0257(9) 0.0209(11) 0.0173(7) 0.0008(7) -0.0006(7) 0.0011(8)
    C8 0.0340(11) 0.0229(11) 0.0280(9) -0.0017(8) 0.0006(8) 0.0064(9)
    C9 0.0315(11) 0.0273(13) 0.0320(9) 0.0032(8) -0.0049(8) 0.0033(9)
    C10 0.0318(9) 0.0180(10) 0.0148(7) 0.0020(8) 0.0030(8) -0.0020(7)
    C11 0.0350(11) 0.0249(12) 0.0227(8) 0.0008(8) -0.0038(8) 0.0019(9)
    C12 0.0510(13) 0.0273(13) 0.0252(9) 0.0087(10) -0.0037(9) 0.0036(10)
    C13 0.0575(13) 0.0169(12) 0.0236(9) 0.0020(9) 0.0091(9) 0.0017(9)
    C14 0.0382(11) 0.0240(12) 0.0277(9) -0.0029(8) 0.0068(8) -0.0015(9)
    C15 0.0291(10) 0.0218(11) 0.0237(8) 0.0009(8) 0.0024(7) 0.0006(9)
    C16 0.0269(10) 0.0179(10) 0.0167(7) 0.0017(7) -0.0033(6) 0.0044(8)
    C17 0.0284(10) 0.0232(11) 0.0234(9) 0.0005(8) -0.0008(7) 0.0035(9)
    C18 0.0401(11) 0.0256(12) 0.0204(8) 0.0071(9) 0.0045(8) 0.0010(9)
    C19 0.0483(13) 0.0224(11) 0.0190(8) 0.0074(9) -0.0063(8) -0.0014(9)
    C20 0.0367(11) 0.0187(11) 0.0244(9) -0.0006(8) -0.0117(8) -0.0003(8)
    C21 0.0298(10) 0.0217(11) 0.0231(8) 0.0016(8) -0.0035(7) 0.0023(9)
_geom_special_details
;
All e.s.d.'s (except the e.s.d. in the dihedral angle between two l.s. planes)
are estimated using the full covariance matrix. The cell e.s.d.'s are taken
into account individually in the estimation of e.s.d.'s in distances, angles
and torsion angles; correlations between e.s.d.'s in cell parameters are only
used when they are defined by crystal symmetry. An approximate (isotropic)
treatment of cell e.s.d.'s is used for estimating e.s.d.'s involving l.s.
planes.
;
loop_
    _geom_bond_atom_site_label_1
    _geom_bond_atom_site_label_2
    _geom_bond_site_symmetry_2
    _geom_bond_distance
    _geom_bond_publ_flag
    S1 N1 . 1.6952(14) ?
    S1 C4 . 1.8240(19) ?
    O1 C1 . 1.209(2) ?
    O2 C1 . 1.367(2) ?
    O2 C3 . 1.466(2) ?
    N1 C1 . 1.361(2) ?
    N1 C2 . 1.471(2) ?
    C2 C7 . 1.541(3) ?
    C2 C3 . 1.555(2) ?
    C3 C16 . 1.517(3) ?
    C3 C10 . 1.537(3) ?
    C4 C5 . 1.519(3) ?
    C4 C6 . 1.525(3) ?
    C7 C8 . 1.528(3) ?
    C7 C9 . 1.537(2) ?
    C10 C15 . 1.388(3) ?
    C10 C11 . 1.393(3) ?
    C11 C12 . 1.385(3) ?
    C12 C13 . 1.383(3) ?
    C13 C14 . 1.384(3) ?
    C14 C15 . 1.387(3) ?
    C16 C17 . 1.395(2) ?
    C16 C21 . 1.395(3) ?
    C17 C18 . 1.387(3) ?
    C18 C19 . 1.385(3) ?
    C19 C20 . 1.384(3) ?
    C20 C21 . 1.388(3) ?
    C2 H2A . 1.0000 ?
    C4 H4A . 1.0000 ?
    C5 H5A . 0.9800 ?
    C5 H5B . 0.9800 ?
    C5 H5C . 0.9800 ?
    C6 H6A . 0.9800 ?
    C6 H6B . 0.9800 ?
    C6 H6C . 0.9800 ?
    C7 H7A . 1.0000 ?
    C8 H8A . 0.9800 ?
    C8 H8B . 0.9800 ?
    C8 H8C . 0.9800 ?
    C9 H9A . 0.9800 ?
    C9 H9B . 0.9800 ?
    C9 H9C . 0.9800 ?
    C11 H11A . 0.9500 ?
    C12 H12A . 0.9500 ?
    C13 H13A . 0.9500 ?
    C14 H14A . 0.9500 ?
    C15 H15A . 0.9500 ?
    C17 H17A . 0.9500 ?
    C18 H18A . 0.9500 ?
    C19 H19A . 0.9500 ?
    C20 H20A . 0.9500 ?
    C21 H21A . 0.9500 ?
loop_
    _geom_angle_atom_site_label_1
    _geom_angle_atom_site_label_2
    _geom_angle_atom_site_label_3
    _geom_angle_site_symmetry_1
    _geom_angle_site_symmetry_3
    _geom_angle
    _geom_angle_publ_flag
    N1 S1 C4 . . 102.07(8) ?
    C1 O2 C3 . . 108.25(12) ?
    C1 N1 C2 . . 111.72(13) ?
    C1 N1 S1 . . 123.04(12) ?
    C2 N1 S1 . . 124.82(11) ?
    O1 C1 N1 . . 129.76(16) ?
    O1 C1 O2 . . 121.74(15) ?
    N1 C1 O2 . . 108.50(14) ?
    N1 C2 C7 . . 113.74(14) ?
    N1 C2 C3 . . 98.05(13) ?
    C7 C2 C3 . . 115.78(14) ?
    O2 C3 C16 . . 108.72(14) ?
    O2 C3 C10 . . 106.96(14) ?
    C16 C3 C10 . . 109.14(14) ?
    O2 C3 C2 . . 102.07(12) ?
    C16 C3 C2 . . 115.48(15) ?
    C10 C3 C2 . . 113.81(15) ?
    C5 C4 C6 . . 112.33(16) ?
    C5 C4 S1 . . 111.71(13) ?
    C6 C4 S1 . . 105.32(14) ?
    C8 C7 C9 . . 109.46(15) ?
    C8 C7 C2 . . 114.11(15) ?
    C9 C7 C2 . . 111.60(15) ?
    C15 C10 C11 . . 118.71(17) ?
    C15 C10 C3 . . 124.17(16) ?
    C11 C10 C3 . . 116.97(17) ?
    C12 C11 C10 . . 120.71(19) ?
    C13 C12 C11 . . 120.3(2) ?
    C12 C13 C14 . . 119.21(19) ?
    C13 C14 C15 . . 120.7(2) ?
    C14 C15 C10 . . 120.31(18) ?
    C17 C16 C21 . . 118.85(17) ?
    C17 C16 C3 . . 118.63(16) ?
    C21 C16 C3 . . 122.49(15) ?
    C18 C17 C16 . . 120.67(18) ?
    C19 C18 C17 . . 120.29(18) ?
    C18 C19 C20 . . 119.23(17) ?
    C19 C20 C21 . . 121.05(19) ?
    C20 C21 C16 . . 119.90(18) ?
    N1 C2 H2A . . 109.6 ?
    C7 C2 H2A . . 109.6 ?
    C3 C2 H2A . . 109.6 ?
    C5 C4 H4A . . 109.1 ?
    C6 C4 H4A . . 109.1 ?
    S1 C4 H4A . . 109.1 ?
    C4 C5 H5A . . 109.5 ?
    C4 C5 H5B . . 109.5 ?
    H5A C5 H5B . . 109.5 ?
    C4 C5 H5C . . 109.5 ?
    H5A C5 H5C . . 109.5 ?
    H5B C5 H5C . . 109.5 ?
    C4 C6 H6A . . 109.5 ?
    C4 C6 H6B . . 109.5 ?
    H6A C6 H6B . . 109.5 ?
    C4 C6 H6C . . 109.5 ?
    H6A C6 H6C . . 109.5 ?
    H6B C6 H6C . . 109.5 ?
    C8 C7 H7A . . 107.1 ?
    C9 C7 H7A . . 107.1 ?
    C2 C7 H7A . . 107.1 ?
    C7 C8 H8A . . 109.5 ?
    C7 C8 H8B . . 109.5 ?
    H8A C8 H8B . . 109.5 ?
    C7 C8 H8C . . 109.5 ?
    H8A C8 H8C . . 109.5 ?
    H8B C8 H8C . . 109.5 ?
    C7 C9 H9A . . 109.5 ?
    C7 C9 H9B . . 109.5 ?
    H9A C9 H9B . . 109.5 ?
    C7 C9 H9C . . 109.5 ?
    H9A C9 H9C . . 109.5 ?
    H9B C9 H9C . . 109.5 ?
    C12 C11 H11A . . 119.6 ?
    C10 C11 H11A . . 119.6 ?
    C13 C12 H12A . . 119.8 ?
    C11 C12 H12A . . 119.8 ?
    C12 C13 H13A . . 120.4 ?
    C14 C13 H13A . . 120.4 ?
    C13 C14 H14A . . 119.6 ?
    C15 C14 H14A . . 119.6 ?
    C14 C15 H15A . . 119.8 ?
    C10 C15 H15A . . 119.8 ?
    C18 C17 H17A . . 119.7 ?
    C16 C17 H17A . . 119.7 ?
    C19 C18 H18A . . 119.9 ?
    C17 C18 H18A . . 119.9 ?
    C18 C19 H19A . . 120.4 ?
    C20 C19 H19A . . 120.4 ?
    C19 C20 H20A . . 119.5 ?
    C21 C20 H20A . . 119.5 ?
    C20 C21 H21A . . 120.0 ?
    C16 C21 H21A . . 120.0 ?
loop_
    _geom_torsion_atom_site_label_1
    _geom_torsion_atom_site_label_2
    _geom_torsion_atom_site_label_3
    _geom_torsion_atom_site_label_4
    _geom_torsion_site_symmetry_1
    _geom_torsion_site_symmetry_2
    _geom_torsion_site_symmetry_3
    _geom_torsion_site_symmetry_4
    _geom_torsion
    _geom_torsion_publ_flag
    C4 S1 N1 C1 . . . . 94.18(16) ?
    C4 S1 N1 C2 . . . . -93.83(15) ?
    C2 N1 C1 O1 . . . . -170.44(19) ?
    S1 N1 C1 O1 . . . . 2.5(3) ?
    C2 N1 C1 O2 . . . . 8.9(2) ?
    S1 N1 C1 O2 . . . . -178.19(11) ?
    C3 O2 C1 O1 . . . . -166.32(17) ?
    C3 O2 C1 N1 . . . . 14.3(2) ?
    C1 N1 C2 C7 . . . . 96.89(17) ?
    S1 N1 C2 C7 . . . . -75.89(17) ?
    C1 N1 C2 C3 . . . . -25.94(18) ?
    S1 N1 C2 C3 . . . . 161.28(13) ?
    C1 O2 C3 C16 . . . . -152.32(15) ?
    C1 O2 C3 C10 . . . . 89.95(16) ?
    C1 O2 C3 C2 . . . . -29.84(18) ?
    N1 C2 C3 O2 . . . . 31.85(15) ?
    C7 C2 C3 O2 . . . . -89.47(16) ?
    N1 C2 C3 C16 . . . . 149.59(15) ?
    C7 C2 C3 C16 . . . . 28.3(2) ?
    N1 C2 C3 C10 . . . . -83.01(16) ?
    C7 C2 C3 C10 . . . . 155.67(14) ?
    N1 S1 C4 C5 . . . . -76.73(14) ?
    N1 S1 C4 C6 . . . . 161.06(13) ?
    N1 C2 C7 C8 . . . . -44.64(18) ?
    C3 C2 C7 C8 . . . . 67.84(19) ?
    N1 C2 C7 C9 . . . . 80.09(18) ?
    C3 C2 C7 C9 . . . . -167.43(14) ?
    O2 C3 C10 C15 . . . . -139.16(16) ?
    C16 C3 C10 C15 . . . . 103.39(18) ?
    C2 C3 C10 C15 . . . . -27.2(2) ?
    O2 C3 C10 C11 . . . . 45.47(19) ?
    C16 C3 C10 C11 . . . . -71.98(19) ?
    C2 C3 C10 C11 . . . . 157.40(15) ?
    C15 C10 C11 C12 . . . . 0.7(3) ?
    C3 C10 C11 C12 . . . . 176.36(16) ?
    C10 C11 C12 C13 . . . . -0.5(3) ?
    C11 C12 C13 C14 . . . . 0.3(3) ?
    C12 C13 C14 C15 . . . . -0.4(3) ?
    C13 C14 C15 C10 . . . . 0.7(3) ?
    C11 C10 C15 C14 . . . . -0.8(3) ?
    C3 C10 C15 C14 . . . . -176.10(16) ?
    O2 C3 C16 C17 . . . . -173.21(15) ?
    C10 C3 C16 C17 . . . . -56.9(2) ?
    C2 C3 C16 C17 . . . . 72.8(2) ?
    O2 C3 C16 C21 . . . . 5.0(2) ?
    C10 C3 C16 C21 . . . . 121.36(18) ?
    C2 C3 C16 C21 . . . . -108.93(19) ?
    C21 C16 C17 C18 . . . . 0.1(3) ?
    C3 C16 C17 C18 . . . . 178.38(17) ?
    C16 C17 C18 C19 . . . . -0.7(3) ?
    C17 C18 C19 C20 . . . . 1.1(3) ?
    C18 C19 C20 C21 . . . . -0.9(3) ?
    C19 C20 C21 C16 . . . . 0.2(3) ?
    C17 C16 C21 C20 . . . . 0.2(3) ?
    C3 C16 C21 C20 . . . . -178.05(17) ?
_iucr_refine_instructions_details
;
TITL gps002 in P2(1)2(1)2(1)
CELL 1.54178   6.0621  17.2963  18.5398  90.000  90.000  90.000
ZERR    4.00   0.0001   0.0003   0.0003   0.000   0.000   0.000
LATT -1
SYMM 0.5-X, -Y, 0.5+Z
SYMM -X, 0.5+Y, 0.5-Z
SYMM 0.5+X, 0.5-Y, -Z
SFAC C H N O S
UNIT 84 100 4 8 4
TEMP -173
SIZE 0.212 0.234 0.504
L.S. 4
BOND $H
FMAP 2
PLAN 20
CONF
ACTA
WGHT    0.040900    0.422500
FVAR       0.16674
S1    5    0.989988    0.856763    0.129492    11.00000    0.03040    0.02304 =
         0.01463    0.00131   -0.00080   -0.00277
O1    4    1.443705    0.842602    0.205232    11.00000    0.02466    0.03296 =
         0.02574   -0.00440    0.00164    0.00085
O2    4    1.294038    0.883008    0.309788    11.00000    0.02074    0.02552 =
         0.01934   -0.00118   -0.00093    0.00031
N1    3    1.072868    0.875818    0.214991    11.00000    0.02278    0.02376 =
         0.01601   -0.00168    0.00009    0.00040
C1    1    1.283336    0.864412    0.238194    11.00000    0.02532    0.01824 =
         0.02080   -0.00066    0.00069   -0.00429
C2    1    0.937839    0.915049    0.269822    11.00000    0.02307    0.01952 =
         0.01768   -0.00017   -0.00006   -0.00172
AFIX  13
H2A   2    0.786776    0.891839    0.270650    11.00000   -1.20000
AFIX   0
C3    1    1.068265    0.888554    0.337650    11.00000    0.01964    0.02197 =
         0.01955    0.00081    0.00056   -0.00001
C4    1    0.882507    0.758653    0.137660    11.00000    0.03270    0.02238 =
         0.02356   -0.00197    0.00216   -0.00594
AFIX  13
H4A   2    0.790474    0.754944    0.182289    11.00000   -1.20000
AFIX   0
C5    1    1.066881    0.699288    0.141560    11.00000    0.03987    0.02451 =
         0.03886    0.00328   -0.00323    0.00009
AFIX 137
H5A   2    1.003290    0.647260    0.143957    11.00000   -1.50000
H5B   2    1.156306    0.708713    0.184709    11.00000   -1.50000
H5C   2    1.159962    0.703603    0.098530    11.00000   -1.50000
AFIX   0
C6    1    0.735339    0.747112    0.071794    11.00000    0.03861    0.03558 =
         0.03863   -0.01434   -0.00967    0.00185
AFIX 137
H6A   2    0.675186    0.694523    0.072174    11.00000   -1.50000
H6B   2    0.822296    0.754878    0.027826    11.00000   -1.50000
H6C   2    0.613987    0.784522    0.073068    11.00000   -1.50000
AFIX   0
C7    1    0.920107    1.003108    0.258724    11.00000    0.02572    0.02086 =
         0.01727    0.00114   -0.00058    0.00076
AFIX  13
H7A   2    0.867239    1.025739    0.305251    11.00000   -1.20000
AFIX   0
C8    1    1.138891    1.042382    0.240583    11.00000    0.03399    0.02287 =
         0.02797    0.00643    0.00061   -0.00172
AFIX 137
H8A   2    1.244865    1.033006    0.279530    11.00000   -1.50000
H8B   2    1.115312    1.098139    0.235212    11.00000   -1.50000
H8C   2    1.196851    1.021196    0.195369    11.00000   -1.50000
AFIX   0
C9    1    0.748068    1.023564    0.200898    11.00000    0.03154    0.02730 =
         0.03201    0.00333   -0.00487    0.00319
AFIX 137
H9A   2    0.609820    0.996367    0.211239    11.00000   -1.50000
H9B   2    0.802913    1.007899    0.153370    11.00000   -1.50000
H9C   2    0.721774    1.079468    0.201214    11.00000   -1.50000
AFIX   0
C10   1    1.004086    0.807616    0.364710    11.00000    0.03176    0.01801 =
         0.01485   -0.00203    0.00296    0.00204
C11   1    1.159049    0.768454    0.406470    11.00000    0.03496    0.02488 =
         0.02266    0.00191   -0.00377    0.00083
AFIX  43
H11A  2    1.299934    0.790911    0.414510    11.00000   -1.20000
AFIX   0
C12   1    1.109930    0.697139    0.436389    11.00000    0.05099    0.02730 =
         0.02517    0.00358   -0.00373    0.00866
AFIX  43
H12A  2    1.217576    0.670877    0.464433    11.00000   -1.20000
AFIX   0
C13   1    0.905007    0.663959    0.425655    11.00000    0.05752    0.01686 =
         0.02363    0.00174    0.00909    0.00200
AFIX  43
H13A  2    0.870902    0.615171    0.446382    11.00000   -1.20000
AFIX   0
C14   1    0.750206    0.702665    0.384362    11.00000    0.03819    0.02398 =
         0.02770   -0.00153    0.00683   -0.00290
AFIX  43
H14A  2    0.609457    0.680032    0.376500    11.00000   -1.20000
AFIX   0
C15   1    0.798333    0.774168    0.354320    11.00000    0.02913    0.02185 =
         0.02365    0.00060    0.00236    0.00091
AFIX  43
H15A  2    0.689992    0.800364    0.326509    11.00000   -1.20000
AFIX   0
C16   1    1.066146    0.944535    0.400636    11.00000    0.02687    0.01794 =
         0.01674    0.00443   -0.00330    0.00166
C17   1    0.872513    0.952536    0.440582    11.00000    0.02838    0.02325 =
         0.02342    0.00352   -0.00083    0.00048
AFIX  43
H17A  2    0.744865    0.924113    0.427149    11.00000   -1.20000
AFIX   0
C18   1    0.864451    1.001576    0.499722    11.00000    0.04006    0.02559 =
         0.02037    0.00096    0.00450    0.00705
AFIX  43
H18A  2    0.731077    1.006977    0.526150    11.00000   -1.20000
AFIX   0
C19   1    1.049934    1.042690    0.520408    11.00000    0.04834    0.02240 =
         0.01895   -0.00144   -0.00627    0.00740
AFIX  43
H19A  2    1.045384    1.075601    0.561405    11.00000   -1.20000
AFIX   0
C20   1    1.241979    1.035287    0.480684    11.00000    0.03675    0.01870 =
         0.02436   -0.00033   -0.01170   -0.00065
AFIX  43
H20A  2    1.368997    1.063944    0.494322    11.00000   -1.20000
AFIX   0
C21   1    1.252013    0.986666    0.421230    11.00000    0.02975    0.02171 =
         0.02310    0.00233   -0.00348    0.00160
AFIX  43
H21A  2    1.385247    0.982078    0.394594    11.00000   -1.20000
HKLF 4
REM  gps002 in P2(1)2(1)2(1)
REM R1 =  0.0274 for   2887 Fo > 4sig(Fo)  and  0.0289 for all   3008 data
REM    230 parameters refined using      0 restraints
END
;
data_global
_journal_date_recd_electronic     2012-06-04
_journal_date_accepted     2012-06-05
_journal_name_full     'Acta Crystallographica, Section E'
_journal_year     2012
_journal_volume     68
_journal_issue      7
_journal_page_first     o2048
_journal_page_last     o2048
_journal_paper_category     QO
_journal_paper_doi     10.1107/S160053681202569X
_journal_coeditor_code     TK5109
_publ_contact_author_name     'Gustavo Silveira'
_publ_contact_author_address
;
Departamento de Quimica, Instituto de Quimica, Universidade Federal do Rio
Grande do Sul, Porto Alegre/RS 91501-970, Brazil
;
_publ_contact_author_email     'gustavo.silveira@iq.ufrgs.br'
_publ_contact_author_fax     ?
_publ_contact_author_phone     '55 51 3308 7299'
_publ_section_title
;
(<i>R</i>)-4-Isopropyl-3-isopropylsulfanyl-5,5-diphenyl-1,3-oxazolidin-2-one
;
loop_
    _publ_author_name
    _publ_author_address
    'Pozza Silveira, Gustavo'
;
Departamento de Qu\'imica, Instituto de Qu\'imica, Universidade Federal do Rio
Grande do Sul, Porto Alegre/RS 91501-970, Brazil
;
    'Bonfante de Carvallho, Cassandra'
;
Departamento de Qu\'imica, Instituto de Qu\'imica, Universidade Federal do Rio
Grande do Sul, Porto Alegre/RS 91501-970, Brazil
;
    'Oliver, Allen'
;
Department of Chemistry and Biochemistry, University of Notre Dame, Notre
Dame, IN 46556-5670, USA
;
