# Supplementary material for: (R)-4-Isopropyl-3-isopropyl­sulfanyl-5,5-diphenyl-1,3-oxazolidin-2-one
Source: Acta Crystallogr Sect E Struct Rep Online. 2012 Jun 13;68(Pt 7):o2048. doi: 10.1107/S160053681202569X (PMC3393316; doi:10.1107/S160053681202569X)
Supplement: Supplementary file 2 [file e-68-o2048-Isup2.hkl]

# 
# h,k,l, Fc-squared, Fo-squared, sigma(Fo-squared) and status flag 
# 
data_I
_shelx_title ' gps002 in P2(1)2(1)2(1)' 
_shelx_refln_list_code          4 
_shelx_F_calc_maximum      187.29 
_exptl_crystal_F_000       760.00 
_reflns_d_resolution_high  0.8299 
 
loop_ 
 _symmetry_equiv_pos_as_xyz 
 'x, y, z' 
 '-x+1/2, -y, z+1/2' 
 '-x, y+1/2, -z+1/2' 
 'x+1/2, -y+1/2, -z' 
 
_cell_length_a     6.0621 
_cell_length_b    17.2963 
_cell_length_c    18.5398 
_cell_angle_alpha  90.000 
_cell_angle_beta   90.000 
_cell_angle_gamma  90.000 
 
_shelx_F_squared_multiplier     1.000 
 
loop_ 
 _refln_index_h 
 _refln_index_k 
 _refln_index_l 
 _refln_F_squared_calc 
 _refln_F_squared_meas 
 _refln_F_squared_sigma 
 _refln_observed_status 
   2   0   0       39.81       59.72      3.79 o 
   4   0   0     1142.70     1095.56     43.52 o 
   1   1   0     2805.42     2795.22     39.67 o 
   2   1   0      183.04      201.53      4.49 o 
   3   1   0       74.62       79.49      2.79 o 
   4   1   0       93.37      114.24      8.89 o 
   5   1   0      373.95      374.78     22.66 o 
   0   2   0       57.26       53.95      1.72 o 
   1   2   0     2533.86     2456.60     35.06 o 
   2   2   0      149.98      153.62      4.20 o 
   3   2   0     3402.17     3688.79     44.32 o 
   4   2   0       59.75       50.35      8.63 o 
   5   2   0       50.88       61.86     10.43 o 
   1   3   0     2480.06     2552.50     39.86 o 
   2   3   0     1609.64     1719.03     25.88 o 
   3   3   0      212.60      286.07      5.66 o 
   4   3   0      207.28      197.82     14.75 o 
   5   3   0       10.66       16.54      7.91 o 
   6   3   0       42.49       38.50      3.69 o 
   0   4   0     1925.74     1859.08     32.55 o 
   1   4   0      679.49      735.02     12.86 o 
   2   4   0     9912.13    10209.05    128.31 o 
   3   4   0       77.49       82.24      3.19 o 
   4   4   0      777.94      801.06     19.82 o 
   5   4   0     1000.33      968.86     12.99 o 
   6   4   0      149.60      179.84      5.38 o 
   1   5   0     1999.27     2109.90     30.44 o 
   2   5   0       68.59       86.78      2.47 o 
   3   5   0     1095.48     1239.22     17.04 o 
   4   5   0        3.56        4.45      3.09 o 
   5   5   0        9.38       11.15      2.18 o 
   6   5   0      318.17      356.83      7.31 o 
   7   5   0        1.91        2.78      1.90 o 
   0   6   0     3851.58     3896.73     85.50 o 
   1   6   0     2529.63     2466.30     32.33 o 
   2   6   0     1313.94     1240.49     14.04 o 
   3   6   0     1617.35     1524.42     20.56 o 
   4   6   0      491.94      478.03     17.54 o 
   5   6   0      104.32       93.01      3.88 o 
   6   6   0        6.14        9.91      2.81 o 
   1   7   0      699.64      693.98      7.71 o 
   2   7   0       74.56       75.71      2.46 o 
   3   7   0       13.23        9.32      1.78 o 
   4   7   0      201.82      235.99      9.61 o 
   5   7   0       46.27       50.29      3.17 o 
   6   7   0       21.09       17.68      3.02 o 
   0   8   0     3467.01     3300.13     49.43 o 
   1   8   0      521.91      584.26      7.19 o 
   2   8   0      716.88      781.05     10.51 o 
   3   8   0      528.46      499.38     10.16 o 
   4   8   0      307.86      308.32      9.58 o 
   5   8   0      143.12      146.19      4.80 o 
   6   8   0        0.34       -2.22      2.91 o 
   1   9   0       62.52       87.05      2.49 o 
   2   9   0     1148.69     1142.87     16.12 o 
   3   9   0     1039.87     1071.86     18.14 o 
   4   9   0        0.47       -2.63      2.63 o 
   5   9   0        4.89        0.23      2.57 o 
   6   9   0       26.12       26.14      3.18 o 
   0  10   0      686.92      565.73     11.79 o 
   1  10   0      457.09      430.84      6.69 o 
   2  10   0      665.66      673.43     12.37 o 
   3  10   0       66.54       71.93      4.35 o 
   4  10   0      115.59      119.20      3.87 o 
   5  10   0       24.17       33.09      3.47 o 
   6  10   0      188.89      215.27      5.14 o 
   1  11   0      845.90      871.63     15.23 o 
   2  11   0      919.98      896.34     15.77 o 
   3  11   0      250.56      234.25     11.29 o 
   4  11   0     1225.55     1067.71     12.34 o 
   5  11   0       50.69       47.08      3.74 o 
   6  11   0        7.34        5.59      2.57 o 
   0  12   0      936.35      931.15     22.24 o 
   1  12   0     1120.24     1113.64     20.29 o 
   2  12   0       49.22       45.11      3.71 o 
   3  12   0        7.60       10.57      2.89 o 
   5  12   0      135.61      187.50      5.63 o 
   1  13   0      692.11      676.83     14.60 o 
   2  13   0       64.20       63.20      5.14 o 
   3  13   0        1.36        0.42      2.59 o 
   0  14   0      131.86      111.21     13.49 o 
   1  14   0       54.17       64.79      5.65 o 
   2  14   0      577.51      551.89     11.45 o 
   3  14   0      417.70      408.53     10.35 o 
   4  14   0      183.64      194.58     16.19 o 
   5  14   0      117.35      137.75     11.87 o 
   1  15   0       51.46       48.86      5.12 o 
   2  15   0       17.44        8.53      3.30 o 
   3  15   0      743.48      745.34     19.82 o 
   4  15   0      365.57      459.66     22.30 o 
   5  15   0        0.66       -0.36      5.40 o 
   0  16   0       91.94       81.20      9.41 o 
   1  16   0       95.76       78.16      6.58 o 
   2  16   0        0.87       -2.52      4.25 o 
   3  16   0      716.87      764.06     19.10 o 
   4  16   0       65.32       69.06      8.63 o 
   2  17   0      298.48      310.76     19.06 o 
   2  18   0       48.82       70.86     10.43 o 
   2  19   0       91.43      106.10      8.99 o 
   1  20   0      320.02      380.17     18.34 o 
   1   0   1    31409.33    30144.30    416.44 o 
   2   0   1       40.64       39.65      2.19 o 
   3   0   1      599.09      607.86      9.36 o 
   4   0   1      548.35      536.82     13.40 o 
  -5   1   1      288.62      298.89     20.50 o 
  -4   1   1      310.69      291.61      9.00 o 
  -3   1   1      455.40      481.67      8.75 o 
  -2   1   1     1371.45     1336.99     19.00 o 
  -1   1   1     1640.50     1642.58     23.45 o 
   0   1   1      457.22      457.35      6.77 o 
   1   1   1     1671.86     1655.02     26.37 o 
   2   1   1     1419.11     1401.37     23.08 o 
   3   1   1      523.04      554.77      7.49 o 
   4   1   1      295.14      273.89     11.55 o 
   5   1   1      322.07      311.48     20.50 o 
  -5   2   1      222.45      223.00     17.62 o 
  -4   2   1     1119.15     1130.75     30.33 o 
  -3   2   1       57.35       57.99      3.02 o 
  -2   2   1     3655.17     3967.73     56.96 o 
  -1   2   1       56.25       56.60      1.62 o 
   0   2   1    25398.55    24537.21    339.73 o 
   1   2   1       47.32       47.92      1.61 o 
   2   2   1     3807.18     4114.26     63.80 o 
   3   2   1       50.25       52.26      2.29 o 
   4   2   1     1072.84     1089.26     30.24 o 
   5   2   1      231.45      219.76     17.26 o 
  -6   3   1      331.70      357.92      7.61 o 
  -5   3   1      284.20      278.39     19.42 o 
  -4   3   1      301.13      300.05     12.29 o 
  -3   3   1      427.17      439.90      8.44 o 
  -2   3   1      628.12      602.88     10.96 o 
  -1   3   1     7343.12     7393.18    122.10 o 
   0   3   1        1.20        1.56      0.50 o 
   1   3   1     7064.24     7031.98     93.30 o 
   2   3   1      594.65      579.49      9.48 o 
   3   3   1      520.37      528.83      7.72 o 
   4   3   1      334.46      325.00     13.10 o 
   5   3   1      231.48      236.66     17.98 o 
   6   3   1      331.18      346.90      7.51 o 
  -6   4   1      278.95      290.40      6.68 o 
  -5   4   1       11.46        8.77      2.40 o 
  -4   4   1      209.42      199.18     14.21 o 
  -3   4   1     2999.11     3170.27     38.25 o 
  -2   4   1        1.02        2.45      1.03 o 
  -1   4   1     1263.81     1253.96     21.67 o 
   0   4   1      194.62      205.95      3.35 o 
   1   4   1     1445.26     1406.56     22.00 o 
   2   4   1        1.20        3.64      1.08 o 
   3   4   1     2989.63     3175.34     44.66 o 
   4   4   1      215.82      209.09      7.47 o 
   5   4   1       24.42       21.77      2.52 o 
   6   4   1      289.65      304.62      6.73 o 
   7   4   1       69.11       61.01      4.83 o 
  -7   5   1       17.61        9.80      2.05 o 
  -6   5   1      228.21      243.29      6.12 o 
  -5   5   1      136.26      141.16      4.79 o 
  -4   5   1      743.27      707.36     23.01 o 
  -3   5   1       75.75       88.15      3.68 o 
  -2   5   1     1641.63     1663.73     20.66 o 
  -1   5   1     3597.01     3728.16     58.67 o 
   0   5   1      188.31      187.75      3.31 o 
   1   5   1     3665.93     3791.33     52.74 o 
   2   5   1     1502.22     1590.16     18.54 o 
   3   5   1       83.80       98.07      3.55 o 
   4   5   1      643.03      657.12     17.74 o 
   5   5   1      149.31      148.11      4.71 o 
   6   5   1      230.79      237.87      6.09 o 
   7   5   1       20.99       16.83      2.07 o 
  -6   6   1      144.05      140.93      5.16 o 
  -5   6   1      129.67      122.88      4.48 o 
  -4   6   1      406.12      401.68     33.27 o 
  -3   6   1      281.17      278.51      6.51 o 
  -2   6   1      576.66      643.28      7.81 o 
  -1   6   1      431.69      429.26      7.63 o 
   0   6   1    12291.06    12156.89    143.13 o 
   1   6   1      364.64      371.65      6.63 o 
   2   6   1      482.72      558.53      7.80 o 
   3   6   1      289.37      290.22      6.59 o 
   4   6   1      380.93      419.30     13.04 o 
   5   6   1      135.46      129.25      4.54 o 
   6   6   1      170.41      170.29      5.28 o 
  -6   7   1       87.59       85.47      4.18 o 
  -5   7   1      374.61      367.22      7.18 o 
  -4   7   1       46.65       54.62      7.11 o 
  -3   7   1      517.79      505.04      9.09 o 
  -2   7   1       23.94       23.48      1.70 o 
  -1   7   1     2233.71     2248.60     20.70 o 
   0   7   1      413.04      459.42      6.29 o 
   1   7   1     2204.82     2195.65     22.07 o 
   2   7   1       21.58       21.90      1.55 o 
   3   7   1      530.56      516.25      8.41 o 
   4   7   1       39.40       44.63      5.35 o 
   5   7   1      408.62      398.14      7.34 o 
   6   7   1       82.87       83.02      4.16 o 
  -6   8   1       41.25       46.49      3.49 o 
  -5   8   1       71.73       72.19      3.67 o 
  -4   8   1      280.13      268.80     10.62 o 
  -3   8   1      285.62      256.16      7.29 o 
  -2   8   1     1111.50     1053.34     12.84 o 
  -1   8   1      615.34      631.91      7.46 o 
   0   8   1       68.80       92.71      2.59 o 
   1   8   1      553.09      583.57      7.38 o 
   2   8   1     1140.64     1078.89     13.38 o 
   3   8   1      286.97      259.71      6.20 o 
   4   8   1      286.04      284.47      9.08 o 
   5   8   1       74.42       78.63      3.84 o 
   6   8   1       53.35       53.61      3.47 o 
  -6   9   1       13.83       22.47      3.15 o 
  -5   9   1      229.42      228.30      6.07 o 
  -4   9   1      908.77      902.80     30.77 o 
  -3   9   1      167.98      176.46      6.23 o 
  -2   9   1      487.92      486.97      8.76 o 
  -1   9   1      367.55      372.27      5.78 o 
   0   9   1     3132.66     3197.99     34.34 o 
   1   9   1      345.75      355.97      5.28 o 
   2   9   1      533.81      534.96      8.42 o 
   3   9   1      185.44      190.24      5.48 o 
   4   9   1      856.99      875.06     19.58 o 
   5   9   1      215.12      227.30      6.14 o 
   6   9   1       18.17       22.08      3.01 o 
  -6  10   1       81.86       86.38      3.72 o 
  -5  10   1      134.98      155.10      5.43 o 
  -4  10   1       60.81       52.61      3.04 o 
  -3  10   1       39.11       35.99      3.59 o 
  -2  10   1      203.93      212.21      6.07 o 
  -1  10   1       44.27       52.39      2.62 o 
   0  10   1     1072.93     1063.44     13.47 o 
   1  10   1       20.90       27.32      1.98 o 
   2  10   1      230.99      240.85      6.27 o 
   3  10   1       26.97       28.89      2.83 o 
   4  10   1       71.30       66.08      3.13 o 
   5  10   1      153.35      162.43      5.50 o 
   6  10   1       88.02       94.78      3.71 o 
  -6  11   1       44.66       50.57      2.79 o 
  -5  11   1      176.32      174.91      5.50 o 
  -4  11   1      523.68      481.76      7.49 o 
  -3  11   1      435.25      401.49     11.68 o 
  -2  11   1      162.78      165.42      5.54 o 
  -1  11   1      842.92      815.00     14.86 o 
   0  11   1      877.40      866.79     11.81 o 
   1  11   1      731.90      699.86     11.19 o 
   2  11   1      145.96      143.78      5.45 o 
   3  11   1      417.11      401.19     10.18 o 
   4  11   1      482.73      467.52      7.20 o 
   5  11   1      154.35      155.97      5.23 o 
   6  11   1       51.26       53.84      2.88 o 
  -5  12   1       18.71       21.16      3.29 o 
  -3  12   1      151.76      152.09      6.35 o 
  -2  12   1      120.61      113.71      5.28 o 
  -1  12   1      231.73      246.14      7.65 o 
   0  12   1     1960.59     1956.95     28.70 o 
   1  12   1      224.49      229.47      7.48 o 
   2  12   1       96.25       84.58      4.75 o 
   3  12   1      153.74      152.63      5.94 o 
   5  12   1       20.63       24.96      3.20 o 
  -3  13   1      637.45      601.38     11.72 o 
  -2  13   1      639.66      600.26     13.75 o 
  -1  13   1      363.00      323.00      9.36 o 
   0  13   1       34.35       37.31      3.31 o 
   1  13   1      350.39      310.41      9.13 o 
   2  13   1      590.91      563.94     13.43 o 
   3  13   1      598.14      578.00     10.80 o 
  -5  14   1      259.44      296.73     16.54 o 
  -4  14   1       45.52       49.27     10.43 o 
  -3  14   1      320.75      335.71     10.37 o 
  -2  14   1       37.84       38.05      4.68 o 
  -1  14   1      162.43      154.71      7.94 o 
   0  14   1        0.02        2.13      3.19 o 
   1  14   1      189.68      178.94      8.05 o 
   2  14   1       41.16       38.63      3.93 o 
   3  14   1      357.07      360.58     10.30 o 
   4  14   1       40.68       50.35     10.43 o 
   5  14   1      229.42      265.08     16.19 o 
  -5  15   1      148.09      186.67     11.15 o 
  -4  15   1        0.10       -5.04      7.55 o 
  -3  15   1       95.23       96.96     10.61 o 
  -2  15   1      691.41      688.97     15.50 o 
  -1  15   1       26.81       29.45      4.63 o 
   0  15   1       78.40       60.87      5.55 o 
   1  15   1       30.01       33.19      4.66 o 
   2  15   1      709.25      681.41     13.07 o 
   3  15   1       79.02       76.37      6.64 o 
   4  15   1        1.01        1.80      7.55 o 
   5  15   1      139.98      170.84     11.51 o 
  -4  16   1      164.25      203.93     12.95 o 
  -3  16   1      169.49      165.88      8.24 o 
  -2  16   1      232.93      234.51     10.62 o 
  -1  16   1      164.54      140.62      8.40 o 
   0  16   1        1.32        1.52      3.99 o 
   1  16   1      157.84      129.30      8.18 o 
   2  16   1      229.80      243.85     10.62 o 
   3  16   1      168.69      162.90      8.19 o 
   4  16   1      151.02      195.30     12.95 o 
  -2  17   1       70.73       69.42     11.15 o 
   2  17   1       63.29       70.14     10.79 o 
  -2  18   1      259.22      302.84     17.26 o 
   2  18   1      249.95      290.61     17.26 o 
  -2  19   1        7.37       12.95      6.11 o 
   2  19   1       13.37       13.31      6.11 o 
  -1  20   1      267.40      285.94     16.54 o 
   1  20   1      292.44      322.27     15.83 o 
   0   0   2     3157.94     3227.03     63.98 o 
   1   0   2     1917.77     1900.52     27.18 o 
   2   0   2      602.20      688.95     12.04 o 
   3   0   2      313.82      297.25      5.72 o 
   4   0   2       86.74       97.84      5.07 o 
  -5   1   2      567.74      624.75     32.01 o 
  -4   1   2      312.16      273.28      9.10 o 
  -3   1   2      739.58      698.25     10.37 o 
  -2   1   2     1565.01     1602.38     28.21 o 
  -1   1   2       57.42       59.65      3.33 o 
   0   1   2      252.81      272.94      4.40 o 
   2   1   2     1442.85     1445.02     31.16 o 
   3   1   2      685.70      658.46     10.24 o 
   4   1   2      362.33      332.90     12.59 o 
   5   1   2      663.34      662.51     32.01 o 
  -5   2   2      754.17      771.13     36.69 o 
  -4   2   2      989.09      999.73     23.96 o 
  -3   2   2     1072.25     1171.23     17.36 o 
  -2   2   2      648.08      699.33     13.36 o 
  -1   2   2     1021.15     1030.14     15.27 o 
   0   2   2       46.91       39.16      1.38 o 
   1   2   2     1013.49     1006.87     16.98 o 
   2   2   2      652.42      688.34     12.88 o 
   3   2   2     1076.09     1192.03     16.23 o 
   4   2   2      999.84     1045.24     24.02 o 
   5   2   2      755.89      753.87     35.61 o 
  -6   3   2       27.35       30.74      3.23 o 
  -5   3   2     2163.15     2192.22     25.18 o 
  -4   3   2      266.41      243.82     10.75 o 
  -3   3   2        1.84        4.94      1.50 o 
  -2   3   2     1309.01     1275.52     24.20 o 
  -1   3   2     2555.57     2657.71     38.62 o 
   0   3   2     4830.37     4912.72     58.07 o 
   1   3   2     2738.19     2732.76     42.53 o 
   2   3   2     1275.89     1234.22     21.44 o 
   3   3   2        1.90        7.79      1.71 o 
   4   3   2      214.33      197.09      8.79 o 
   5   3   2     2240.27     2260.62     26.42 o 
   6   3   2       50.39       44.27      3.42 o 
  -6   4   2       40.15       32.22      3.07 o 
  -5   4   2       35.21       35.41      2.83 o 
  -4   4   2      200.03      222.06     11.55 o 
  -3   4   2      605.84      635.51     10.76 o 
  -2   4   2      399.20      400.07      7.04 o 
  -1   4   2     1153.51     1170.55     17.69 o 
   0   4   2    12376.29    12658.39    148.53 o 
   1   4   2     1151.37     1156.02     17.66 o 
   2   4   2      411.28      404.51      6.72 o 
   3   4   2      581.45      613.50     10.68 o 
   4   4   2      192.37      199.90      7.92 o 
   5   4   2       27.51       25.44      2.56 o 
   6   4   2       44.89       37.86      3.07 o 
  -7   5   2       59.21       48.38      3.24 o 
  -6   5   2      228.11      237.38      5.92 o 
  -5   5   2     1069.65     1067.75     13.84 o 
  -4   5   2       89.28       89.43      8.49 o 
  -3   5   2      542.56      534.61     11.44 o 
  -2   5   2      417.30      395.14      6.75 o 
  -1   5   2     4283.07     4435.03     60.43 o 
   0   5   2       81.66       89.66      2.17 o 
   1   5   2     3985.33     4134.02     58.16 o 
   2   5   2      428.38      413.37      6.47 o 
   3   5   2      651.73      647.01     10.41 o 
   4   5   2       93.66       95.86      5.52 o 
   5   5   2      984.81      989.18     12.82 o 
   6   5   2      224.10      225.79      5.87 o 
  -6   6   2        4.61        7.71      3.35 o 
  -5   6   2      290.41      269.18      6.14 o 
  -4   6   2       62.24       69.69      7.98 o 
  -3   6   2      532.85      602.76     10.07 o 
  -2   6   2       90.86      101.09      2.77 o 
  -1   6   2      570.11      616.24      9.09 o 
   0   6   2        9.08       15.31      1.15 o 
   1   6   2      562.37      609.72      7.39 o 
   2   6   2       98.69      110.58      2.88 o 
   3   6   2      523.06      601.48     10.65 o 
   4   6   2       71.90       76.18      5.01 o 
   5   6   2      303.89      286.03      5.77 o 
   6   6   2        2.57        1.58      2.42 o 
  -6   7   2      282.13      299.46      6.68 o 
  -5   7   2       87.50       96.40      4.16 o 
  -4   7   2      563.49      547.42     19.83 o 
  -3   7   2       42.86       43.08      2.81 o 
  -2   7   2     2994.01     2914.31     34.69 o 
  -1   7   2     1384.95     1451.40     14.58 o 
   0   7   2     6964.77     6991.63     71.24 o 
   1   7   2     1383.83     1453.17     15.06 o 
   2   7   2     3025.34     2975.21     30.79 o 
   3   7   2       41.44       42.56      2.81 o 
   4   7   2      494.93      490.73     11.95 o 
   5   7   2       87.27       98.91      3.82 o 
   6   7   2      306.88      307.98      6.61 o 
  -6   8   2      254.28      256.75      6.16 o 
  -5   8   2      108.59      109.06      4.39 o 
  -4   8   2       31.24       32.02      4.50 o 
  -3   8   2       56.05       55.31      4.05 o 
  -2   8   2       76.54       75.26      2.95 o 
  -1   8   2     2893.36     2977.74     32.28 o 
   0   8   2     2542.65     2672.15     28.74 o 
   1   8   2     2875.09     2999.38     29.35 o 
   2   8   2       72.67       72.91      2.73 o 
   3   8   2       59.17       61.67      3.44 o 
   4   8   2       30.80       30.15      3.36 o 
   5   8   2      112.84      109.52      4.20 o 
   6   8   2      269.16      274.23      6.19 o 
  -6   9   2       15.10       15.64      2.96 o 
  -5   9   2      250.00      260.68      6.43 o 
  -4   9   2      408.13      388.60      7.90 o 
  -3   9   2      946.07      962.65     20.18 o 
  -2   9   2       55.19       61.12      3.67 o 
  -1   9   2     1660.07     1639.38     20.18 o 
   0   9   2     1628.33     1597.26     18.43 o 
   1   9   2     1645.74     1659.42     17.38 o 
   2   9   2       45.06       52.69      2.84 o 
   3   9   2      943.00      970.19     15.56 o 
   4   9   2      382.40      362.94      5.83 o 
   5   9   2      233.45      251.66      6.53 o 
   6   9   2       16.65       18.81      2.89 o 
  -6  10   2       96.50      121.43      4.13 o 
  -5  10   2       96.22       98.53      4.50 o 
  -4  10   2       48.52       47.93      2.91 o 
  -3  10   2      206.33      215.88      7.76 o 
  -2  10   2       40.50       42.59      3.88 o 
  -1  10   2       35.10       43.24      2.61 o 
   0  10   2      199.77      228.75      4.70 o 
   1  10   2       36.38       42.93      2.30 o 
   2  10   2       39.34       45.70      3.12 o 
   3  10   2      192.65      200.61      5.91 o 
   4  10   2       43.57       39.25      2.53 o 
   5  10   2      102.11      106.13      4.76 o 
   6  10   2      102.78      121.53      4.06 o 
  -6  11   2      121.54      134.52      3.84 o 
  -5  11   2       50.21       54.31      3.94 o 
  -4  11   2      881.35      805.81     10.44 o 
  -3  11   2      310.31      262.57     11.87 o 
  -2  11   2     1542.69     1472.46     28.58 o 
  -1  11   2      133.28      130.91      5.56 o 
   0  11   2      289.04      233.55      5.06 o 
   1  11   2      103.61      104.26      4.62 o 
   2  11   2     1501.56     1457.63     23.16 o 
   3  11   2      285.06      262.29      7.59 o 
   4  11   2      811.65      774.03      9.97 o 
   5  11   2       42.27       44.29      3.52 o 
   6  11   2      101.73      106.59      5.90 o 
  -5  12   2       13.38       13.60      3.13 o 
  -3  12   2      102.11       95.81      5.73 o 
  -2  12   2      614.74      606.41     15.12 o 
  -1  12   2      246.75      266.74      8.07 o 
   0  12   2       32.77       24.85      2.91 o 
   1  12   2      245.87      259.99      7.97 o 
   2  12   2      632.10      624.22     12.40 o 
   3  12   2      100.35      101.32      4.66 o 
   5  12   2       14.03       14.05      2.98 o 
  -3  13   2      603.27      561.01     11.88 o 
  -2  13   2     1155.97     1087.63     27.04 o 
  -1  13   2      498.01      496.42     11.83 o 
   0  13   2      868.66      753.23     16.55 o 
   1  13   2      438.53      438.69     11.25 o 
   2  13   2     1150.70     1081.05     21.35 o 
   3  13   2      545.96      524.38      9.65 o 
  -5  14   2       30.14       40.64      8.27 o 
  -4  14   2      120.12      123.37     12.95 o 
  -3  14   2      160.61      161.29      9.47 o 
  -2  14   2      124.12      114.00      6.79 o 
  -1  14   2      230.62      219.51      8.94 o 
   0  14   2       89.01       86.36      6.37 o 
   1  14   2      226.97      209.46      8.66 o 
   2  14   2      128.33      114.69      5.53 o 
   3  14   2      151.93      155.25      8.90 o 
   4  14   2      120.61      110.06     12.23 o 
   5  14   2       35.80       39.92      8.27 o 
  -5  15   2       53.88       67.98      7.55 o 
  -4  15   2      278.27      325.86     17.98 o 
  -3  15   2      530.74      535.18     16.08 o 
  -2  15   2      103.52       85.15      6.01 o 
  -1  15   2      763.47      718.31     17.40 o 
   0  15   2       98.61       93.84      8.10 o 
   1  15   2      692.15      631.01     21.49 o 
   2  15   2       78.92       63.05      4.61 o 
   3  15   2      563.40      565.25     15.87 o 
   4  15   2      247.88      301.76     18.34 o 
   5  15   2       47.33       62.94      7.55 o 
  -4  16   2       29.51       29.85      7.55 o 
  -3  16   2       62.35       63.60      5.68 o 
  -2  16   2       39.70       37.91      5.45 o 
  -1  16   2      160.11      144.81      8.61 o 
   0  16   2        1.19        0.24      3.76 o 
   1  16   2      156.32      136.30      8.39 o 
   2  16   2       41.28       43.16      5.52 o 
   3  16   2       61.49       56.87      5.36 o 
   4  16   2       26.47       30.21      7.19 o 
  -2  17   2       31.17       22.66      9.35 o 
   2  17   2       44.62       41.00      9.35 o 
  -2  18   2        3.70        7.55      7.91 o 
   2  18   2        3.10       -6.47      6.47 o 
  -2  19   2       66.64       79.13      8.63 o 
   2  19   2       62.41       74.45      8.27 o 
  -1  20   2       26.48       34.89      8.27 o 
   1  20   2       25.66       38.48      7.55 o 
   1   0   3     6059.03     6036.01     93.18 o 
   2   0   3       41.92       45.32      2.85 o 
   3   0   3       10.48        3.35      1.26 o 
   4   0   3      344.69      374.54      8.17 o 
   5   0   3      413.26      384.49     21.58 o 
  -5   1   3      530.56      549.93     20.16 o 
  -4   1   3      142.40      149.81      7.39 o 
  -3   1   3      355.79      407.36      7.09 o 
  -2   1   3     4384.00     4482.56     69.68 o 
  -1   1   3     3124.55     3096.03     49.63 o 
   0   1   3      102.95      110.63      2.31 o 
   1   1   3     3326.21     3252.60     49.96 o 
   2   1   3     4395.14     4395.53     78.78 o 
   3   1   3      308.01      376.35      6.52 o 
   4   1   3      172.64      172.09      6.81 o 
   5   1   3      562.99      564.22     19.93 o 
  -5   2   3       29.58       30.90      3.53 o 
  -4   2   3      188.49      173.04      7.60 o 
  -3   2   3       11.60       11.36      1.71 o 
  -2   2   3      696.16      685.74     15.20 o 
  -1   2   3     7513.75     7727.57    117.37 o 
   0   2   3     1179.41     1169.64     17.22 o 
   1   2   3     7517.30     7515.23    117.47 o 
   2   2   3      707.68      681.53     12.92 o 
   3   2   3       12.44       13.06      1.67 o 
   4   2   3      160.34      144.56      7.44 o 
   5   2   3       36.90       38.56      4.92 o 
  -6   3   3      201.00      202.48      5.79 o 
  -5   3   3      295.10      304.80      6.72 o 
  -4   3   3      421.64      401.99     12.56 o 
  -3   3   3      231.81      206.16      5.23 o 
  -2   3   3      168.40      146.16      3.17 o 
  -1   3   3     1311.46     1407.70     23.03 o 
   0   3   3     1378.38     1387.23     17.23 o 
   1   3   3     1306.94     1372.89     20.31 o 
   2   3   3      139.07      121.82      3.01 o 
   3   3   3      242.36      221.45      5.46 o 
   4   3   3      445.66      419.88     13.12 o 
   5   3   3      336.81      329.61      6.35 o 
   6   3   3      191.67      197.81      5.67 o 
  -6   4   3      441.72      458.22      8.34 o 
  -5   4   3      348.15      331.15      6.90 o 
  -4   4   3      666.92      681.22     15.71 o 
  -3   4   3      300.55      317.97      7.53 o 
  -2   4   3      226.43      233.53      4.62 o 
  -1   4   3      886.50      903.40     18.01 o 
   0   4   3     7955.40     8450.65     99.67 o 
   1   4   3      941.72      918.84     12.94 o 
   2   4   3      208.34      212.71      5.28 o 
   3   4   3      329.47      363.45      7.34 o 
   4   4   3      676.74      703.51     16.49 o 
   5   4   3      357.70      352.26      7.46 o 
   6   4   3      439.01      438.86      8.20 o 
  -6   5   3        9.52       12.39      2.63 o 
  -5   5   3      351.79      331.35      6.80 o 
  -4   5   3     1279.74     1229.51     28.44 o 
  -3   5   3     1368.07     1404.08     25.21 o 
  -2   5   3      983.79      955.90     12.85 o 
  -1   5   3     1270.97     1328.34     22.38 o 
   0   5   3     9212.77     9537.31    112.50 o 
   1   5   3     1297.59     1311.16     19.36 o 
   2   5   3     1060.06     1023.61     12.32 o 
   3   5   3     1397.12     1463.93     22.49 o 
   4   5   3     1241.20     1192.92     21.72 o 
   5   5   3      346.75      325.23      6.23 o 
   6   5   3       20.22       20.61      2.95 o 
  -6   6   3      127.41      132.13      4.76 o 
  -5   6   3      108.84      101.68      4.17 o 
  -4   6   3      202.17      216.15      9.76 o 
  -3   6   3     1330.47     1343.10     23.70 o 
  -2   6   3      439.52      405.17      6.47 o 
  -1   6   3     1368.19     1389.43     19.52 o 
   0   6   3     5228.49     5462.55     65.41 o 
   1   6   3     1309.81     1337.47     14.02 o 
   2   6   3      421.15      376.17      6.14 o 
   3   6   3     1244.18     1288.45     18.00 o 
   4   6   3      214.90      218.14      7.50 o 
   5   6   3       95.17       94.65      3.77 o 
   6   6   3      115.78      117.26      4.60 o 
  -6   7   3       14.50       21.74      2.97 o 
  -5   7   3      373.00      391.67      7.49 o 
  -4   7   3      105.62      114.03      9.91 o 
  -3   7   3      103.30      100.18      4.31 o 
  -2   7   3      354.58      378.83      6.54 o 
  -1   7   3     2393.49     2404.70     24.86 o 
   0   7   3        0.22        1.13      0.92 o 
   1   7   3     2292.74     2328.43     23.46 o 
   2   7   3      354.10      370.06      6.19 o 
   3   7   3      119.22      116.72      4.26 o 
   4   7   3       97.92      104.54      5.03 o 
   5   7   3      359.92      380.11      6.98 o 
   6   7   3       15.11       20.39      2.84 o 
  -6   8   3       17.64       22.61      3.05 o 
  -5   8   3      413.03      413.40      8.19 o 
  -4   8   3      341.72      348.76     12.35 o 
  -3   8   3       47.85       52.50      4.70 o 
  -2   8   3      218.03      204.18      4.82 o 
  -1   8   3      226.23      257.89      5.05 o 
   0   8   3     1198.56     1217.88     14.34 o 
   1   8   3      237.84      273.42      4.29 o 
   2   8   3      259.11      238.96      4.50 o 
   3   8   3       57.73       63.07      3.47 o 
   4   8   3      369.68      363.10      9.86 o 
   5   8   3      432.76      428.85      8.24 o 
   6   8   3       10.16       16.43      2.75 o 
  -6   9   3      213.24      254.20      5.90 o 
  -5   9   3      292.14      300.21      6.90 o 
  -4   9   3      329.72      317.69      6.61 o 
  -3   9   3      426.98      418.12     13.05 o 
  -2   9   3     1783.60     1753.10     27.48 o 
  -1   9   3      717.07      697.57     10.10 o 
   0   9   3      612.55      618.95      8.59 o 
   1   9   3      687.58      688.04      8.54 o 
   2   9   3     1794.57     1787.14     21.24 o 
   3   9   3      412.03      397.25      8.48 o 
   4   9   3      274.43      271.02      5.02 o 
   5   9   3      282.47      291.82      6.92 o 
   6   9   3      195.77      233.67      5.72 o 
  -6  10   3       32.15       39.92      2.98 o 
  -5  10   3        8.40        5.89      2.81 o 
  -4  10   3       81.05       79.52      3.53 o 
  -3  10   3      234.15      226.76      9.60 o 
  -2  10   3      301.78      282.15      8.61 o 
  -1  10   3     1506.16     1503.57     19.38 o 
   0  10   3      992.67     1020.66     12.98 o 
   1  10   3     1527.57     1532.72     18.33 o 
   2  10   3      280.20      264.53      6.85 o 
   3  10   3      257.78      243.23      6.90 o 
   4  10   3       66.93       67.93      3.04 o 
   5  10   3       17.21       16.12      3.05 o 
   6  10   3       30.11       30.86      2.69 o 
  -6  11   3        1.92        3.19      2.07 o 
  -5  11   3       38.25       41.83      3.49 o 
  -4  11   3      597.88      557.10      8.62 o 
  -3  11   3      759.35      745.18     51.97 o 
  -2  11   3      256.69      249.58      8.31 o 
  -1  11   3     1432.41     1411.51     24.28 o 
   0  11   3     2336.34     2216.90     29.54 o 
   1  11   3     1459.62     1437.64     24.11 o 
   2  11   3      222.06      212.22      6.40 o 
   3  11   3      787.44      770.75     16.15 o 
   4  11   3      585.95      544.94      7.82 o 
   5  11   3       29.74       29.44      3.25 o 
   6  11   3        4.59        5.80      1.78 o 
  -5  12   3       48.38       57.39      3.94 o 
  -3  12   3        3.52        1.02      3.32 o 
  -2  12   3      833.57      830.32     18.44 o 
  -1  12   3      134.22      148.69      6.67 o 
   0  12   3      639.67      599.56     11.51 o 
   1  12   3      141.79      150.29      6.25 o 
   2  12   3      751.41      756.88     16.06 o 
   3  12   3        3.27        4.65      2.94 o 
   5  12   3       56.03       60.81      3.76 o 
  -3  13   3      349.14      340.78     10.02 o 
  -2  13   3     1072.19     1051.42     25.86 o 
  -1  13   3      137.37      132.61      6.58 o 
   0  13   3      378.95      359.02      8.55 o 
   1  13   3      128.47      123.70      6.55 o 
   2  13   3      968.31      951.50     21.59 o 
   3  13   3      386.27      365.06      8.68 o 
   4  13   3      356.87      351.40     20.14 o 
   5  13   3       11.03        8.99      7.19 o 
  -5  14   3      372.23      427.29     19.06 o 
  -4  14   3       66.70       64.74     10.79 o 
  -3  14   3       70.36       79.21      7.07 o 
  -2  14   3      697.92      688.10     15.60 o 
  -1  14   3      521.54      531.69     16.96 o 
   0  14   3       97.15      100.67      6.87 o 
   1  14   3      600.49      566.14     14.83 o 
   2  14   3      715.30      701.94     13.07 o 
   3  14   3       78.41       82.99      9.53 o 
   4  14   3       59.93       51.07      9.71 o 
   5  14   3      398.45      455.70     19.78 o 
  -4  15   3      291.33      337.73     17.98 o 
  -3  15   3       55.90       60.57      6.34 o 
  -2  15   3      393.57      398.19     11.17 o 
  -1  15   3       78.98       87.37      7.82 o 
   0  15   3      468.68      416.03     13.24 o 
   1  15   3       62.37       71.02      6.26 o 
   2  15   3      385.33      389.52      9.34 o 
   3  15   3       71.83       84.94      6.48 o 
   4  15   3      282.10      321.91     17.62 o 
  -4  16   3      438.52      458.22     18.70 o 
  -3  16   3        9.25        9.30      4.05 o 
  -2  16   3       79.52       75.28      6.58 o 
   0  16   3       37.93       23.21      5.01 o 
   1  16   3       94.92       79.64     10.16 o 
   2  16   3       91.78       92.80     11.87 o 
   3  16   3        6.05        8.63      5.75 o 
   4  16   3      428.10      448.51     18.70 o 
  -2  17   3       46.35       57.55     10.79 o 
   2  17   3       54.20       60.07     10.07 o 
  -2  18   3      127.81      125.88     11.87 o 
   2  18   3      115.08      133.80     11.51 o 
  -2  19   3       69.28       71.21      8.27 o 
   2  19   3       58.16       69.06      7.55 o 
  -1  20   3      185.76      197.10     13.67 o 
   1  20   3      190.28      187.03     12.59 o 
   0   0   4     1437.15     1559.14     31.97 o 
   1   0   4     1135.80     1148.87     16.95 o 
   2   0   4     1867.52     1797.00     26.59 o 
   3   0   4      207.13      204.74      4.81 o 
   4   0   4     1081.07     1047.14     21.32 o 
   5   0   4      166.38      158.26     14.75 o 
  -5   1   4        9.01       10.23      5.01 o 
  -4   1   4       73.89       65.87      5.53 o 
  -3   1   4      873.13      916.35     13.41 o 
  -2   1   4      789.28      816.47     13.48 o 
  -1   1   4     1590.91     1593.85     26.05 o 
   0   1   4     1477.29     1545.30     20.52 o 
   1   1   4     1606.02     1621.96     25.58 o 
   2   1   4      791.02      825.08     13.51 o 
   3   1   4      854.46      923.22     12.62 o 
   4   1   4       63.85       51.60      4.98 o 
   5   1   4        5.72        6.47      5.09 o 
  -6   2   4       33.84       26.62      7.91 o 
  -5   2   4      857.67      868.91     11.67 o 
  -4   2   4      111.02      105.51      7.52 o 
  -3   2   4      703.68      699.44     11.08 o 
  -2   2   4       18.85       19.28      1.68 o 
  -1   2   4     6503.18     6660.76    105.74 o 
   0   2   4    35076.12    34318.46    399.99 o 
   1   2   4     6856.35     6997.70     94.71 o 
   2   2   4       14.65       20.46      1.96 o 
   3   2   4      706.87      719.05     11.87 o 
   4   2   4      126.34      127.04      7.14 o 
   5   2   4      845.74      854.63     11.45 o 
  -6   3   4       74.68       71.93      4.03 o 
  -5   3   4      194.54      191.59      5.51 o 
  -4   3   4       11.79       12.43      3.36 o 
  -3   3   4      793.14      802.35     13.22 o 
  -2   3   4     3014.51     3193.75     36.82 o 
  -1   3   4      573.22      575.94     10.82 o 
   0   3   4     5643.83     5818.12     69.02 o 
   1   3   4      583.32      574.24      9.39 o 
   2   3   4     3067.94     3231.54     37.01 o 
   3   3   4      797.46      831.65     14.18 o 
   4   3   4       11.16       17.63      3.75 o 
   5   3   4      187.97      185.58      4.91 o 
   6   3   4       81.90       77.90      3.88 o 
  -6   4   4      305.98      320.75      6.87 o 
  -5   4   4      405.72      414.27      7.68 o 
  -4   4   4      521.36      500.89     12.50 o 
  -3   4   4      915.12      983.11     16.16 o 
  -2   4   4     2698.44     2728.07     31.58 o 
  -1   4   4     2514.28     2746.27     45.13 o 
   0   4   4       74.20       73.05      1.84 o 
   1   4   4     2690.68     2860.68     40.13 o 
   2   4   4     2646.78     2677.05     35.33 o 
   3   4   4      842.76      908.73     14.92 o 
   4   4   4      432.18      433.93     12.51 o 
   5   4   4      402.75      408.86      6.82 o 
   6   4   4      270.52      283.06      6.53 o 
  -6   5   4       25.85       22.30      2.92 o 
  -5   5   4       34.19       41.39      3.02 o 
  -4   5   4      395.00      423.70     14.10 o 
  -3   5   4       87.92       90.44      4.80 o 
  -2   5   4     1307.01     1412.10     18.85 o 
  -1   5   4     1095.28     1127.04     16.23 o 
   0   5   4      389.52      408.78      6.32 o 
   1   5   4     1073.96     1107.25     14.64 o 
   2   5   4     1285.96     1356.98     17.45 o 
   3   5   4       92.77       94.00      3.84 o 
   4   5   4      414.57      448.64     10.88 o 
   5   5   4       37.90       43.96      2.75 o 
   6   5   4       22.18       17.30      2.65 o 
  -6   6   4      173.87      180.80      5.36 o 
  -5   6   4      186.16      185.38      5.17 o 
  -4   6   4      747.84      755.90     20.74 o 
  -3   6   4      532.29      477.65     11.48 o 
  -2   6   4     1728.83     1786.18     23.17 o 
  -1   6   4        8.93       27.60      6.46 o 
   0   6   4      155.15      170.05      3.58 o 
   1   6   4       30.20       39.80      1.69 o 
   2   6   4     1622.34     1687.75     20.09 o 
   3   6   4      568.80      508.26      8.83 o 
   4   6   4      771.04      777.77     16.00 o 
   5   6   4      200.11      204.78      4.81 o 
   6   6   4      191.49      196.95      5.48 o 
  -6   7   4       50.40       46.74      3.35 o 
  -5   7   4      484.27      495.80      8.60 o 
  -4   7   4      280.48      270.73     11.19 o 
  -3   7   4       69.08       81.02      4.77 o 
  -2   7   4      528.74      544.71      8.46 o 
  -1   7   4      150.33      166.75      3.59 o 
   0   7   4      970.77      993.07     11.83 o 
   1   7   4      156.59      174.87      3.19 o 
   2   7   4      509.93      516.81      7.96 o 
   3   7   4       78.23       86.02      3.98 o 
   4   7   4      278.35      266.13      7.54 o 
   5   7   4      463.57      481.73      7.96 o 
   6   7   4       49.15       52.92      3.42 o 
  -6   8   4      199.03      206.70      5.47 o 
  -5   8   4       82.82       93.01      4.47 o 
  -4   8   4       85.94       82.46      6.56 o 
  -3   8   4      889.73      837.51     22.00 o 
  -2   8   4      210.76      197.62      4.85 o 
  -1   8   4     2143.07     2086.71     28.17 o 
   0   8   4      130.64      147.25      3.32 o 
   1   8   4     2115.76     2066.61     21.16 o 
   2   8   4      169.50      161.75      3.84 o 
   3   8   4      930.56      900.73     14.44 o 
   4   8   4      115.19      114.69      4.94 o 
   5   8   4       80.35       96.85      4.46 o 
   6   8   4      190.64      196.17      5.41 o 
  -6   9   4        8.14       10.91      2.93 o 
  -5   9   4       13.91       12.98      2.91 o 
  -4   9   4      526.85      485.26      7.69 o 
  -3   9   4       35.93       32.63      4.24 o 
  -2   9   4      152.72      152.44      5.88 o 
  -1   9   4      370.45      361.90      7.60 o 
   0   9   4      588.14      616.98      8.63 o 
   1   9   4      383.68      379.93      5.56 o 
   2   9   4      153.54      149.58      4.06 o 
   3   9   4       38.96       41.31      3.21 o 
   4   9   4      520.77      484.96      6.68 o 
   5   9   4       14.21       11.40      2.93 o 
   6   9   4        6.80        8.32      2.61 o 
  -6  10   4      150.46      193.77      4.70 o 
  -5  10   4      165.49      163.63      5.38 o 
  -4  10   4       64.57       62.89      3.26 o 
  -3  10   4      251.52      247.95      9.81 o 
  -2  10   4      984.49      888.44     22.16 o 
  -1  10   4      556.14      551.53      9.56 o 
   0  10   4      121.04      118.01      3.77 o 
   1  10   4      560.19      552.05      7.87 o 
   2  10   4      961.19      912.93     15.78 o 
   3  10   4      218.77      224.19      6.31 o 
   4  10   4      107.28      104.71      3.35 o 
   5  10   4      182.01      177.71      5.60 o 
   6  10   4      131.43      154.60      4.13 o 
  -6  11   4       12.15       11.90      2.20 o 
  -5  11   4      159.55      152.01      5.11 o 
  -4  11   4       90.27       87.03      3.89 o 
  -3  11   4      129.45      117.00      8.65 o 
  -2  11   4      199.22      221.00      9.20 o 
  -1  11   4     1516.95     1557.80     33.77 o 
   0  11   4     1064.23     1046.68     16.94 o 
   1  11   4     1513.45     1533.00     25.79 o 
   2  11   4      200.48      219.51      6.61 o 
   3  11   4      128.26      119.55      5.47 o 
   4  11   4       92.16       92.43      3.54 o 
   5  11   4      155.52      153.42      5.15 o 
   6  11   4       12.77       10.33      1.94 o 
  -5  12   4      255.20      282.56      6.46 o 
  -3  12   4      182.00      172.92     11.85 o 
  -2  12   4      391.97      401.36     13.43 o 
  -1  12   4     1115.42     1081.62     26.22 o 
   0  12   4       67.48       66.87      4.00 o 
   1  12   4     1169.88     1114.66     20.25 o 
   2  12   4      405.02      400.68     11.11 o 
   3  12   4      127.17      122.64      5.00 o 
   5  12   4      279.73      293.72      6.26 o 
  -3  13   4      185.87      179.37      7.53 o 
  -2  13   4       39.69       50.39      5.96 o 
  -1  13   4      405.80      421.66     14.25 o 
   0  13   4      403.53      396.20      9.09 o 
   1  13   4      394.36      407.38     12.08 o 
   2  13   4       42.67       47.00      3.49 o 
   3  13   4      176.93      161.80      6.09 o 
   4  13   4       47.70       58.27     10.43 o 
   5  13   4       20.92       26.98      7.55 o 
  -5  14   4       17.75       19.78      6.83 o 
  -4  14   4      618.25      696.32     28.41 o 
  -3  14   4      147.80      154.51      8.96 o 
  -2  14   4      120.67      126.23      7.92 o 
  -1  14   4      130.38      126.29      7.33 o 
   0  14   4      407.20      414.44     13.29 o 
   1  14   4      126.58      125.26      6.88 o 
   2  14   4      160.27      169.37      5.41 o 
   3  14   4      146.87      152.47      8.55 o 
   4  14   4      603.03      673.66     28.05 o 
   5  14   4       17.42       28.77      6.83 o 
  -4  15   4        8.25        2.52      7.19 o 
  -3  15   4       52.11       51.01      8.27 o 
  -2  15   4       79.99       87.65     13.31 o 
  -1  15   4      291.08      279.84     14.88 o 
   0  15   4       28.80       25.17      5.50 o 
   1  15   4      290.15      269.96     10.90 o 
   2  15   4       80.19       83.72      4.96 o 
   3  15   4       56.48       51.79      8.63 o 
   4  15   4        7.42        2.52      6.47 o 
  -4  16   4       40.87       53.59      6.83 o 
  -3  16   4      407.39      413.77     12.32 o 
  -2  16   4       50.63       43.83      5.50 o 
   0  16   4        6.58        2.27      5.37 o 
   2  16   4       60.22       51.43      9.71 o 
   3  16   4      394.95      404.27     17.98 o 
   4  16   4       36.09       47.48      6.83 o 
  -2  17   4      157.45      164.37     14.39 o 
   2  17   4      150.43      163.65     13.31 o 
  -2  18   4      611.41      669.35     25.54 o 
   2  18   4      574.50      652.44     24.46 o 
  -2  19   4      134.45      124.45     10.07 o 
   1  19   4      122.49      114.02     11.15 o 
  -1  20   4      163.54      170.84     13.31 o 
   1  20   4      170.12      193.50     12.23 o 
   1   0   5     1345.75     1318.23     19.53 o 
   2   0   5     1455.01     1596.17     20.54 o 
   3   0   5     2114.72     2128.89     27.54 o 
   4   0   5       25.10       15.97      3.19 o 
   5   0   5     1342.38     1356.32     52.15 o 
  -5   1   5        8.06        7.42      4.56 o 
  -4   1   5      403.59      415.02     13.07 o 
  -3   1   5      313.85      321.47      6.15 o 
  -2   1   5      223.16      236.42      4.63 o 
  -1   1   5     1604.90     1581.75     19.68 o 
   0   1   5     1537.02     1692.79     20.94 o 
   1   1   5     1568.33     1583.36     25.58 o 
   2   1   5      179.18      204.79      4.84 o 
   3   1   5      349.60      356.39      6.80 o 
   4   1   5      355.17      363.26     12.43 o 
   5   1   5       14.98       19.57      4.85 o 
  -6   2   5      279.94      301.52      6.99 o 
  -5   2   5      690.93      689.37     10.01 o 
  -4   2   5      238.56      205.36      8.71 o 
  -3   2   5     1177.57     1259.87     17.65 o 
  -2   2   5     1380.94     1392.21     19.04 o 
  -1   2   5     4563.46     4780.58     66.35 o 
   0   2   5     1538.29     1589.20     21.22 o 
   1   2   5     4518.18     4744.12     66.65 o 
   2   2   5     1255.80     1311.04     17.83 o 
   3   2   5     1128.09     1255.69     20.42 o 
   4   2   5      208.03      187.96      8.69 o 
   5   2   5      670.03      664.91      9.36 o 
  -6   3   5      186.53      203.08      5.94 o 
  -5   3   5      122.17      111.97      4.52 o 
  -4   3   5      386.89      377.26     12.29 o 
  -3   3   5     1021.77      974.89     14.40 o 
  -2   3   5      690.49      770.32     11.79 o 
  -1   3   5     2459.41     2517.35     35.13 o 
   0   3   5      140.79      133.83      2.81 o 
   1   3   5     2253.66     2369.59     35.24 o 
   2   3   5      644.56      731.18     10.47 o 
   3   3   5      954.26      944.68     16.24 o 
   4   3   5      369.74      369.18     12.63 o 
   5   3   5      149.31      134.09      4.26 o 
   6   3   5      198.09      213.17      5.67 o 
  -6   4   5      281.75      303.11      6.78 o 
  -5   4   5      142.43      148.36      4.98 o 
  -4   4   5       47.50       41.15      4.32 o 
  -3   4   5      681.08      636.34     11.43 o 
  -2   4   5     1036.44     1092.87     15.23 o 
  -1   4   5      706.73      716.15     10.82 o 
   0   4   5     2073.88     2172.34     25.12 o 
   1   4   5      738.15      711.80     11.77 o 
   2   4   5     1086.73     1122.82     15.34 o 
   3   4   5      701.71      677.84     12.47 o 
   4   4   5       59.45       54.36      5.71 o 
   5   4   5      113.47      111.29      3.81 o 
   6   4   5      269.10      286.59      6.46 o 
  -6   5   5      228.10      240.50      6.12 o 
  -5   5   5       49.62       47.69      3.20 o 
  -4   5   5      218.95      212.57      9.70 o 
  -3   5   5      319.73      323.82      7.87 o 
  -2   5   5       73.57       71.87      3.93 o 
  -1   5   5      681.52      673.76      9.61 o 
   0   5   5      768.70      798.33     11.06 o 
   1   5   5      659.38      650.05      8.04 o 
   2   5   5       44.25       36.49      2.35 o 
   3   5   5      343.04      342.10      6.69 o 
   4   5   5      211.58      201.50      7.20 o 
   5   5   5       54.24       51.91      2.79 o 
   6   5   5      209.06      236.28      5.95 o 
  -6   6   5       55.88       49.50      3.42 o 
  -5   6   5      439.01      434.81      8.02 o 
  -4   6   5      199.70      193.56      9.30 o 
  -3   6   5     1459.39     1485.09     28.04 o 
  -2   6   5     1468.47     1493.71     20.08 o 
  -1   6   5     1830.75     1878.66     22.03 o 
   0   6   5      138.80      126.57      2.82 o 
   1   6   5     1997.57     2040.20     19.91 o 
   2   6   5     1387.10     1416.36     17.36 o 
   3   6   5     1388.07     1424.98     19.93 o 
   4   6   5      164.52      166.16      6.04 o 
   5   6   5      481.35      478.03      7.45 o 
   6   6   5       39.70       35.52      3.13 o 
  -6   7   5      103.75       90.43      4.04 o 
  -5   7   5      278.74      271.60      6.51 o 
  -4   7   5      213.06      234.41      8.61 o 
  -3   7   5      184.37      162.16      6.65 o 
  -2   7   5        5.41        9.04      1.72 o 
  -1   7   5     2507.06     2493.64     31.83 o 
   0   7   5     4090.92     4506.88     44.57 o 
   1   7   5     2544.77     2525.61     25.06 o 
   2   7   5        6.49       11.70      1.51 o 
   3   7   5      212.33      187.19      5.77 o 
   4   7   5      223.93      241.71      8.61 o 
   5   7   5      238.16      233.22      6.21 o 
   6   7   5       91.31       83.16      3.84 o 
  -6   8   5       23.78       32.55      3.02 o 
  -5   8   5      463.71      458.48      8.86 o 
  -4   8   5      131.36      146.32      4.41 o 
  -3   8   5       78.23       77.71      8.91 o 
  -2   8   5     1107.18     1072.20     16.91 o 
  -1   8   5      800.06      781.37     14.17 o 
   0   8   5      146.90      137.95      3.84 o 
   1   8   5      877.41      856.45      9.84 o 
   2   8   5     1016.46      996.91     13.35 o 
   3   8   5       80.84       76.09      4.26 o 
   4   8   5      148.35      162.97      3.87 o 
   5   8   5      508.32      495.09      8.91 o 
   6   8   5       27.38       32.27      2.74 o 
  -6   9   5      118.15      142.12      4.80 o 
  -5   9   5      307.74      304.67      7.09 o 
  -4   9   5      430.88      405.23      6.86 o 
  -3   9   5      295.48      286.79     10.76 o 
  -2   9   5        1.46        2.19      2.66 o 
  -1   9   5      199.82      199.09      5.41 o 
   0   9   5        8.87        8.55      1.64 o 
   1   9   5      196.20      194.12      3.78 o 
   2   9   5        9.33        8.79      1.99 o 
   3   9   5      307.29      287.31      7.02 o 
   4   9   5      398.18      383.29      6.47 o 
   5   9   5      306.60      302.97      7.07 o 
   6   9   5      121.31      135.61      4.06 o 
  -6  10   5       15.59       13.68      2.42 o 
  -5  10   5      151.87      159.68      5.38 o 
  -4  10   5        9.74       11.61      2.40 o 
  -3  10   5      277.68      278.20     11.19 o 
  -2  10   5      266.59      257.02     12.77 o 
  -1  10   5      486.10      473.53     10.88 o 
   0  10   5      287.83      308.06      6.31 o 
   1  10   5      436.83      418.18      7.25 o 
   2  10   5      234.35      238.51      6.68 o 
   3  10   5      331.43      324.93      8.02 o 
   4  10   5       10.05       11.32      2.02 o 
   5  10   5      141.62      148.21      5.21 o 
   6  10   5       11.49        9.40      1.86 o 
  -5  11   5      237.45      246.86      6.24 o 
  -4  11   5      154.68      142.93      4.79 o 
  -3  11   5      665.17      640.36     16.42 o 
  -2  11   5      273.91      275.10     13.21 o 
  -1  11   5       17.90       18.94      3.86 o 
   0  11   5        3.76        3.52      2.19 o 
   1  11   5       29.59       34.53      3.62 o 
   2  11   5      303.88      300.67      7.76 o 
   3  11   5      643.19      611.59     11.07 o 
   4  11   5      154.89      144.58      4.67 o 
   5  11   5      244.57      250.89      6.11 o 
  -5  12   5       23.61       22.17      2.96 o 
  -3  12   5      892.37      866.62     20.62 o 
  -2  12   5       95.55       98.91     13.67 o 
  -1  12   5      164.57      171.92      9.07 o 
   0  12   5      120.31       98.13      5.01 o 
   1  12   5      163.12      171.65      6.71 o 
   2  12   5       83.49       82.07      5.50 o 
   3  12   5      902.26      851.94     14.40 o 
   5  12   5       18.82       16.43      2.54 o 
  -5  13   5      129.45      165.45     14.03 o 
  -4  13   5       14.61       20.14      9.71 o 
  -3  13   5       65.94       66.30      6.09 o 
  -2  13   5      151.77      158.23     11.11 o 
  -1  13   5      968.55      939.86     29.49 o 
   0  13   5       46.43       51.08      5.20 o 
   1  13   5      987.69      930.66     20.75 o 
   2  13   5      142.77      145.74      5.22 o 
   3  13   5       52.60       49.89      3.86 o 
   4  13   5       21.21       12.23      8.27 o 
   5  13   5      146.54      185.23     13.67 o 
  -5  14   5      294.35      340.61     15.11 o 
  -4  14   5       81.74       94.59     11.51 o 
  -3  14   5       36.47       40.36      6.04 o 
  -2  14   5       72.86       79.92      7.52 o 
  -1  14   5      257.58      261.08      9.94 o 
   0  14   5       54.66       60.27      8.61 o 
   1  14   5      316.16      314.79     10.56 o 
   2  14   5       70.16       72.12      4.02 o 
   3  14   5       20.42       24.82      7.55 o 
   4  14   5       78.02       98.19     11.15 o 
   5  14   5      282.64      313.63     15.47 o 
  -4  15   5      124.53      145.31     11.87 o 
  -3  15   5      114.67      111.35     14.21 o 
  -2  15   5      691.10      673.02     18.84 o 
  -1  15   5      280.47      285.01     19.24 o 
   0  15   5       47.51       43.05      7.18 o 
   1  15   5      250.41      242.63      9.96 o 
   2  15   5      650.70      653.94     19.42 o 
   3  15   5      124.00      121.57     10.79 o 
   4  15   5      142.28      162.57     12.59 o 
  -4  16   5      120.50      126.60      8.63 o 
  -3  16   5      211.32      201.78     12.23 o 
  -2  16   5      880.56      857.10     32.73 o 
   2  16   5      819.48      840.91     31.29 o 
   3  16   5      226.00      213.64     12.23 o 
  -2  17   5       45.65       55.39     10.79 o 
   2  17   5       49.67       62.22     10.07 o 
  -2  18   5        2.34        4.68      7.55 o 
  -2  19   5      218.41      226.95     11.87 o 
   1  19   5       67.79       79.49     10.43 o 
  -1  20   5       91.06       82.00      8.99 o 
   0   0   6     1879.94     1946.28     34.14 o 
   1   0   6      397.93      376.56      7.72 o 
   2   0   6      222.37      227.75      4.52 o 
   3   0   6     7820.17     8309.72    103.50 o 
   4   0   6      254.01      239.55      8.47 o 
   5   0   6       18.77       17.50      5.78 o 
  -5   1   6       87.08       82.28      7.09 o 
  -4   1   6      349.99      344.65     12.23 o 
  -3   1   6      888.30      875.87     13.05 o 
  -2   1   6      215.29      264.52      4.78 o 
  -1   1   6     4069.91     4142.15     58.86 o 
   0   1   6       93.35      111.39      2.52 o 
   1   1   6     4200.18     4224.68     64.66 o 
   2   1   6      169.09      214.94      4.21 o 
   3   1   6      813.01      799.90     12.85 o 
   4   1   6      406.32      393.25     12.70 o 
   5   1   6       57.14       68.09      8.45 o 
  -6   2   6       62.75       60.08      3.81 o 
  -5   2   6        0.15       -0.19      2.29 o 
  -4   2   6       70.87       64.84      5.71 o 
  -3   2   6      260.30      272.96      5.71 o 
  -2   2   6     1149.35     1185.59     15.17 o 
  -1   2   6      306.16      319.79      6.09 o 
   0   2   6        6.82       17.41      1.49 o 
   1   2   6      286.58      308.97      6.77 o 
   2   2   6     1168.82     1187.44     14.39 o 
   3   2   6      240.86      259.18      7.55 o 
   4   2   6       66.96       70.74      6.13 o 
   5   2   6        0.04        0.09      2.18 o 
  -6   3   6      275.33      284.67      6.73 o 
  -5   3   6      282.14      276.19      6.05 o 
  -4   3   6      781.40      722.82     16.66 o 
  -3   3   6      306.29      277.40      5.78 o 
  -2   3   6     1467.81     1541.54     18.20 o 
  -1   3   6      369.03      357.50      5.13 o 
   0   3   6      122.46      142.96      3.36 o 
   1   3   6      360.74      348.66      6.32 o 
   2   3   6     1240.87     1352.92     19.46 o 
   3   3   6      293.27      272.61      7.85 o 
   4   3   6      816.86      740.78     19.97 o 
   5   3   6      273.09      254.81      5.46 o 
   6   3   6      292.93      283.03      5.99 o 
  -6   4   6       17.88       20.35      2.88 o 
  -5   4   6      875.43      873.33     12.26 o 
  -4   4   6       38.61       36.73      3.74 o 
  -3   4   6       23.64       21.73      2.26 o 
  -2   4   6       32.51       40.85      2.28 o 
  -1   4   6     1770.11     1822.07     18.65 o 
   0   4   6      328.93      357.25      5.83 o 
   1   4   6     1763.31     1810.17     23.39 o 
   2   4   6       27.26       36.65      2.50 o 
   3   4   6       29.21       29.24      2.80 o 
   4   4   6       35.09       36.43      5.00 o 
   5   4   6      865.35      849.09     11.05 o 
   6   4   6       16.70       14.96      2.42 o 
  -6   5   6      152.66      150.35      5.11 o 
  -5   5   6      577.28      531.52      8.92 o 
  -4   5   6       98.95      100.88      6.53 o 
  -3   5   6     1118.51     1028.98     21.08 o 
  -2   5   6      398.94      400.45      7.98 o 
  -1   5   6     3365.32     3418.19     33.97 o 
   0   5   6     1825.02     1950.11     22.92 o 
   1   5   6     3006.65     3115.30     39.22 o 
   2   5   6      422.19      420.28      7.56 o 
   3   5   6     1171.54     1069.12     16.84 o 
   4   5   6      101.06       99.79      6.09 o 
   5   5   6      559.03      524.88      8.01 o 
   6   5   6      163.44      167.56      4.72 o 
  -6   6   6      232.89      245.74      6.04 o 
  -5   6   6       33.92       29.44      2.93 o 
  -4   6   6       15.66       17.82      3.84 o 
  -3   6   6      142.72      133.35      5.93 o 
  -2   6   6       29.25       29.60      2.47 o 
  -1   6   6      330.00      360.25      5.26 o 
   0   6   6       11.83       14.90      1.22 o 
   1   6   6      318.01      353.45      5.57 o 
   2   6   6       32.29       31.44      2.02 o 
   3   6   6      132.59      131.09      4.94 o 
   4   6   6       20.73       21.10      3.42 o 
   5   6   6       39.62       44.22      2.80 o 
   6   6   6      240.51      247.09      5.58 o 
  -6   7   6      523.06      501.43      8.29 o 
  -5   7   6        2.53        2.50      2.64 o 
  -4   7   6      841.75      819.84     16.42 o 
  -3   7   6      109.65      118.40      5.77 o 
  -2   7   6     1134.62     1097.79     17.58 o 
  -1   7   6      730.05      682.43      9.71 o 
   0   7   6      529.93      470.10      7.57 o 
   1   7   6      731.95      685.39      8.72 o 
   2   7   6     1230.95     1158.41     16.08 o 
   3   7   6      112.03      115.16      4.74 o 
   4   7   6      731.59      705.85     15.85 o 
   5   7   6        3.01        4.00      2.49 o 
   6   7   6      492.53      471.01      7.70 o 
  -6   8   6       21.24       22.50      2.66 o 
  -5   8   6       20.56       22.31      3.40 o 
  -4   8   6      385.07      385.38      6.52 o 
  -3   8   6      339.26      332.91     11.46 o 
  -2   8   6      524.33      547.97     11.21 o 
  -1   8   6       23.32       24.15      2.82 o 
   0   8   6      327.29      338.21      6.74 o 
   1   8   6       21.41       21.73      1.63 o 
   2   8   6      507.11      518.63      7.92 o 
   3   8   6      322.10      316.48      9.36 o 
   4   8   6      391.67      385.07      5.97 o 
   5   8   6       20.46       22.02      3.08 o 
   6   8   6       17.16       17.07      2.18 o 
  -6   9   6      102.36       97.10      3.74 o 
  -5   9   6      476.35      468.99      8.76 o 
  -4   9   6       65.74       64.72      3.15 o 
  -3   9   6     1180.18     1148.20     26.68 o 
  -2   9   6       43.21       40.41      5.32 o 
  -1   9   6     1101.60     1077.00     15.93 o 
   0   9   6       40.85       31.98      2.72 o 
   1   9   6     1192.94     1159.53     14.11 o 
   2   9   6       54.81       54.81      3.59 o 
   3   9   6     1064.82     1014.74     16.75 o 
   4   9   6       76.37       73.37      3.02 o 
   5   9   6      448.32      444.83      8.56 o 
   6   9   6      108.88       99.17      3.52 o 
  -6  10   6       17.87       21.69      2.44 o 
  -5  10   6       56.96       49.63      3.74 o 
  -4  10   6      131.97      134.44      4.16 o 
  -3  10   6      431.80      425.93     24.82 o 
  -2  10   6      156.97      150.19      9.71 o 
  -1  10   6      752.95      754.31     15.10 o 
   0  10   6      207.88      211.81      6.41 o 
   1  10   6      765.52      772.27     13.02 o 
   2  10   6      149.81      146.42      5.34 o 
   3  10   6      438.18      410.74     10.49 o 
   4  10   6      134.68      133.89      3.93 o 
   5  10   6       59.31       58.13      3.62 o 
   6  10   6       13.66       10.04      1.68 o 
  -5  11   6       91.70       93.76      4.28 o 
  -4  11   6      233.57      234.90      6.23 o 
  -3  11   6      213.13      210.16      8.94 o 
  -2  11   6      385.93      380.07     15.81 o 
  -1  11   6     1036.01     1018.72     23.00 o 
   0  11   6      196.92      187.12      6.36 o 
   1  11   6     1067.63     1033.35     18.99 o 
   2  11   6      379.05      366.18     10.94 o 
   3  11   6      233.75      216.44      9.58 o 
   4  11   6      212.88      205.48      5.79 o 
   5  11   6       94.38       94.34      3.84 o 
  -5  12   6      121.43      118.30      4.13 o 
  -3  12   6       30.98       27.38      4.09 o 
  -2  12   6       25.58       22.66      5.85 o 
  -1  12   6      182.54      193.13      9.90 o 
   0  12   6      241.43      247.84      7.51 o 
   1  12   6      194.80      205.35      7.27 o 
   2  12   6       22.83       25.73      3.89 o 
   3  12   6       25.98       26.05      3.91 o 
   5  12   6      129.12      128.11      3.86 o 
  -5  13   6      157.76      178.76     12.59 o 
  -4  13   6      144.28      136.67     13.31 o 
  -3  13   6      151.06      148.56      9.06 o 
  -2  13   6     1523.17     1471.56     30.18 o 
  -1  13   6      706.12      703.60     23.39 o 
   0  13   6      287.29      258.54     11.07 o 
   1  13   6      600.76      587.91     15.53 o 
   2  13   6     1532.68     1475.37     19.78 o 
   3  13   6      173.24      172.28     13.31 o 
   4  13   6      177.72      155.38     14.03 o 
   5  13   6      164.47      191.34     12.95 o 
  -5  14   6      116.08      147.11     10.07 o 
  -4  14   6      129.89      134.88     11.87 o 
  -3  14   6       49.46       35.88      5.68 o 
  -2  14   6      296.03      280.65     11.66 o 
  -1  14   6       38.71       36.77      7.40 o 
   0  14   6       95.94       65.10     14.03 o 
   1  14   6       40.83       36.36      5.16 o 
   2  14   6      279.49      273.39      8.58 o 
   3  14   6       49.23       47.12      8.63 o 
   4  14   6      121.33      127.32     11.51 o 
   5  14   6      111.93      127.68     10.07 o 
  -4  15   6      137.07      179.84     12.23 o 
  -3  15   6      534.25      529.37     14.84 o 
  -2  15   6       10.28        6.00      4.58 o 
  -1  15   6      640.66      626.19     33.09 o 
   0  15   6       82.91       72.82      9.37 o 
   1  15   6      644.89      611.67     16.53 o 
   2  15   6       18.52       14.99      4.39 o 
   3  15   6      504.28      497.42     21.58 o 
   4  15   6      145.88      179.48     12.23 o 
  -4  16   6      217.87      206.45      9.71 o 
  -3  16   6       14.61        9.71      5.04 o 
  -2  16   6       28.48       39.56     10.43 o 
   2  16   6       25.23       22.30      8.63 o 
  -2  17   6      267.67      311.12     18.70 o 
   1  17   6       33.22       24.46      8.27 o 
  -2  18   6      186.94      194.22     13.31 o 
  -2  19   6      136.74      146.39      9.35 o 
   0  19   6        0.71        0.36      7.19 o 
   1   0   7     5300.10     5627.49     59.44 o 
   2   0   7      978.41     1051.88     13.08 o 
   3   0   7      371.86      333.08      6.93 o 
   4   0   7      186.77      212.49      8.01 o 
   5   0   7       66.96       52.77      7.52 o 
  -5   1   7      192.45      195.43      5.49 o 
  -4   1   7      222.22      208.82      9.37 o 
  -3   1   7      509.69      477.92      8.92 o 
  -2   1   7      797.82      748.28     10.22 o 
  -1   1   7      162.71      175.45      3.46 o 
   0   1   7      875.59      915.85     12.41 o 
   1   1   7      214.10      225.67      3.84 o 
   2   1   7      866.41      812.84     10.40 o 
   3   1   7      530.25      505.13      9.04 o 
   4   1   7      184.35      162.73     10.75 o 
   5   1   7      215.18      198.94     12.59 o 
  -6   2   7       97.66       90.86      5.95 o 
  -5   2   7      529.54      524.85      8.64 o 
  -4   2   7      282.55      273.17     10.73 o 
  -3   2   7     1210.46     1263.82     17.25 o 
  -2   2   7      769.76      755.73      9.87 o 
  -1   2   7      566.04      613.07      7.03 o 
   0   2   7       69.57       60.82      1.99 o 
   1   2   7      591.18      632.91      8.57 o 
   2   2   7      856.79      831.44     10.54 o 
   3   2   7     1245.01     1316.22     20.91 o 
   4   2   7      296.77      277.10     10.98 o 
   5   2   7      531.22      538.96      8.54 o 
  -6   3   7       29.17       31.86      3.23 o 
  -5   3   7      340.22      313.04      6.42 o 
  -4   3   7      937.49      919.07     19.68 o 
  -3   3   7      471.04      430.43      7.76 o 
  -2   3   7      452.61      484.71      7.33 o 
  -1   3   7      327.40      342.95      4.62 o 
   0   3   7     2589.28     2795.23     32.16 o 
   1   3   7      226.98      251.64      4.35 o 
   2   3   7      464.22      487.13      7.71 o 
   3   3   7      432.40      393.61      9.19 o 
   4   3   7      919.65      867.80     23.15 o 
   5   3   7      349.76      322.87      6.37 o 
   6   3   7       27.05       30.65      2.56 o 
  -6   4   7      299.69      313.62      6.88 o 
  -5   4   7      443.23      410.26      7.35 o 
  -4   4   7       94.21       87.12      6.18 o 
  -3   4   7      245.10      224.19      6.82 o 
  -2   4   7      685.48      752.40     10.82 o 
  -1   4   7      123.50      120.08      2.46 o 
   0   4   7       22.87       22.87      1.62 o 
   1   4   7       90.37       87.67      2.34 o 
   2   4   7      704.30      761.09     14.82 o 
   3   4   7      215.57      194.15      7.36 o 
   4   4   7      111.46       96.33      7.53 o 
   5   4   7      424.99      394.10      6.85 o 
   6   4   7      287.14      299.76      5.92 o 
  -6   5   7      348.28      339.57      7.07 o 
  -5   5   7       94.86       90.18      3.92 o 
  -4   5   7      655.44      645.09     15.90 o 
  -3   5   7       52.61       55.27      3.48 o 
  -2   5   7       89.97       71.54      3.13 o 
  -1   5   7      935.43      968.82     10.99 o 
   0   5   7      926.90     1135.26     11.66 o 
   1   5   7      945.73      980.35     14.28 o 
   2   5   7       66.53       47.97      3.32 o 
   3   5   7       55.77       58.97      4.74 o 
   4   5   7      635.91      593.10     13.63 o 
   5   5   7       93.11       86.18      3.76 o 
   6   5   7      349.65      322.79      6.14 o 
  -6   6   7       80.12       76.44      3.84 o 
  -5   6   7      205.37      184.25      5.77 o 
  -4   6   7       86.81       88.98      5.39 o 
  -3   6   7      437.44      429.36     10.46 o 
  -2   6   7      430.52      398.05      8.23 o 
  -1   6   7      219.08      244.44      4.27 o 
   0   6   7        4.02        3.07      1.15 o 
   1   6   7      241.58      267.25      4.67 o 
   2   6   7      488.21      447.24      8.56 o 
   3   6   7      435.86      436.81     10.49 o 
   4   6   7      109.17      103.59      5.66 o 
   5   6   7      227.45      212.35      5.82 o 
   6   6   7       82.72       81.18      3.37 o 
  -6   7   7      255.89      253.86      5.75 o 
  -5   7   7      655.55      635.64     10.59 o 
  -4   7   7       28.71       28.33      2.45 o 
  -3   7   7      906.87      861.14     17.04 o 
  -2   7   7      468.61      454.20      8.28 o 
  -1   7   7      697.47      663.44      9.03 o 
   0   7   7     1549.97     1653.83     22.52 o 
   1   7   7      677.25      641.30      8.52 o 
   2   7   7      462.87      441.71      8.84 o 
   3   7   7      896.89      855.33     16.94 o 
   4   7   7       30.13       25.00      2.24 o 
   5   7   7      627.56      632.83     10.45 o 
   6   7   7      244.81      230.96      4.94 o 
  -6   8   7       68.25       60.85      3.25 o 
  -5   8   7       29.44       27.29      3.40 o 
  -4   8   7     1063.03     1033.85     12.88 o 
  -3   8   7       84.01       90.30      5.65 o 
  -2   8   7      397.28      384.49      8.92 o 
  -1   8   7        4.72        4.70      2.05 o 
   0   8   7      238.25      237.98      5.62 o 
   1   8   7       10.64       16.35      1.64 o 
   2   8   7      448.86      435.58      9.75 o 
   3   8   7      100.15      101.80      5.91 o 
   4   8   7     1083.80     1046.35     11.80 o 
   5   8   7       40.23       38.98      3.24 o 
   6   8   7       85.46       72.17      2.89 o 
  -6   9   7      258.87      294.61      5.65 o 
  -5   9   7       30.05       32.25      3.47 o 
  -4   9   7     1029.96      970.78     11.47 o 
  -3   9   7      125.15      131.43      5.89 o 
  -2   9   7      501.38      521.68     12.42 o 
  -1   9   7      738.32      768.22     14.32 o 
   0   9   7      694.52      670.18     12.20 o 
   1   9   7      770.08      794.98     13.13 o 
   2   9   7      404.01      431.90     15.35 o 
   3   9   7      112.13      114.61      6.17 o 
   4   9   7      935.52      903.43     10.82 o 
   5   9   7       37.08       35.73      3.22 o 
   6   9   7      256.83      285.58     12.59 o 
  -5  10   7        3.33        6.16      3.06 o 
  -4  10   7       34.85       33.34      2.89 o 
  -3  10   7      361.76      344.60      9.09 o 
  -2  10   7      349.17      338.09     15.68 o 
  -1  10   7      677.51      656.63     17.70 o 
   0  10   7        3.66        4.65      2.69 o 
   1  10   7      642.94      641.40     13.32 o 
   2  10   7      319.69      314.96      9.50 o 
   3  10   7      390.71      376.34      9.87 o 
   4  10   7       38.75       34.05      2.82 o 
   5  10   7        7.89        7.53      2.59 o 
  -5  11   7       51.73       66.58      3.73 o 
  -4  11   7      114.59      114.49      4.80 o 
  -3  11   7      115.79      107.45      6.08 o 
  -2  11   7     1302.31     1312.05     33.75 o 
  -1  11   7      969.11      972.49     29.22 o 
   0  11   7        4.03        0.79      2.84 o 
   1  11   7      903.64      897.98     17.47 o 
   2  11   7     1363.68     1339.35     30.13 o 
   3  11   7      133.53      122.96      5.48 o 
   4  11   7      125.73      128.74      4.50 o 
   5  11   7       42.65       53.54      3.05 o 
  -5  12   7       71.91       74.19      3.47 o 
  -3  12   7       16.13       13.10      3.45 o 
  -2  12   7      164.36      163.99      7.37 o 
   0  12   7      570.71      541.84     19.73 o 
   1  12   7        7.53        9.89      3.59 o 
   2  12   7      173.66      156.05      5.45 o 
   3  12   7       17.64       21.26      3.63 o 
   4  12   7       27.45       24.46      8.27 o 
   5  12   7       80.47       82.39      2.84 o 
  -5  13   7       13.40       25.90      6.83 o 
  -4  13   7       26.47       30.93      8.99 o 
  -3  13   7      430.26      422.13     14.33 o 
  -2  13   7      633.25      634.58     16.61 o 
  -1  13   7     1860.83     1790.08     55.75 o 
   0  13   7       11.12       17.69      5.97 o 
   1  13   7     1878.92     1788.00     32.46 o 
   2  13   7      669.24      643.81     11.29 o 
   3  13   7      451.19      434.12     20.86 o 
   4  13   7       32.02       38.48      8.63 o 
   5  13   7       18.63       18.70      6.11 o 
  -4  14   7       29.49       34.53      7.91 o 
  -3  14   7      269.10      260.76     10.90 o 
  -2  14   7      472.59      460.54     15.26 o 
  -1  14   7      373.08      348.88     15.47 o 
   0  14   7      201.17      183.89     12.80 o 
   1  14   7      414.00      397.91     16.93 o 
   2  14   7      478.32      474.74     11.98 o 
   3  14   7      276.90      269.03     15.83 o 
   4  14   7       30.36       44.60      8.27 o 
  -4  15   7      386.76      444.91     17.26 o 
  -3  15   7       55.97       54.88      7.73 o 
  -2  15   7      240.23      213.65     12.95 o 
   0  15   7      218.56      207.73     13.67 o 
   1  15   7       20.06       28.77      9.35 o 
   2  15   7      210.66      213.64     15.47 o 
   3  15   7       62.80       53.95      7.55 o 
   4  15   7      402.65      402.11     17.26 o 
  -2  16   7       92.60       91.72     12.59 o 
   1  16   7      138.42      139.55     12.95 o 
  -2  17   7       18.08       22.30      8.99 o 
   1  17   7      251.70      239.18     13.67 o 
  -2  18   7       17.84       19.42      6.47 o 
   0  18   7       48.69       60.07     11.15 o 
  -1  19   7       11.76       16.19      8.27 o 
   0  19   7      374.72      408.59     16.54 o 
   0   0   8     1883.50     1933.46     27.80 o 
   1   0   8       26.86       34.09      1.55 o 
   2   0   8     3377.90     3460.88     37.56 o 
   3   0   8      858.62      850.33     15.38 o 
   4   0   8      326.83      311.34      9.98 o 
   5   0   8      140.58      112.58     15.11 o 
  -5   1   8      115.44      114.12      4.50 o 
  -4   1   8       15.77       20.98      3.52 o 
  -3   1   8      258.72      248.37      6.22 o 
  -2   1   8      192.65      182.76      3.80 o 
  -1   1   8      650.56      644.94      7.84 o 
   0   1   8       78.17       76.45      2.12 o 
   1   1   8      665.34      647.89      8.20 o 
   2   1   8      195.41      188.25      3.64 o 
   3   1   8      237.14      224.34      6.04 o 
   4   1   8       10.64       10.48      4.95 o 
   5   1   8      104.86      104.07      3.93 o 
  -5   2   8      565.30      524.56      8.58 o 
  -4   2   8      723.80      749.09     17.24 o 
  -3   2   8      862.28      794.17     13.86 o 
  -2   2   8       86.28      104.76      2.88 o 
  -1   2   8     3533.47     3608.65     35.32 o 
   0   2   8        8.78        9.36      1.02 o 
   1   2   8     3596.67     3598.26     35.32 o 
   2   2   8       97.04      116.59      3.19 o 
   3   2   8      832.71      761.56     17.24 o 
   4   2   8      738.70      746.99     32.55 o 
   5   2   8      526.84      482.60      7.88 o 
  -6   3   8      241.32      227.47      9.45 o 
  -5   3   8      148.07      139.82      4.73 o 
  -4   3   8      209.58      215.46      8.05 o 
  -3   3   8      299.69      303.46      7.43 o 
  -2   3   8      868.94      908.23     11.42 o 
  -1   3   8      213.84      232.31      3.99 o 
   0   3   8     3110.00     3543.23     37.94 o 
   1   3   8      228.13      245.18      3.97 o 
   2   3   8      877.06      920.39     13.44 o 
   3   3   8      300.25      304.21     10.80 o 
   4   3   8      192.94      191.87     25.72 o 
   5   3   8      139.24      136.50      4.32 o 
   6   3   8      244.12      249.56      5.18 o 
  -6   4   8      147.82      136.01      4.89 o 
  -5   4   8      359.56      325.91      7.46 o 
  -4   4   8     1257.86     1220.57     22.04 o 
  -3   4   8      218.70      250.87      6.21 o 
  -2   4   8      147.28      119.30      3.20 o 
  -1   4   8     4114.93     4388.60     45.03 o 
   0   4   8       70.28      122.29      2.74 o 
   1   4   8     4241.90     4472.12     45.23 o 
   2   4   8      204.13      172.55      6.48 o 
   3   4   8      258.92      288.75     10.52 o 
   4   4   8     1266.77     1216.92     30.00 o 
   5   4   8      397.51      359.82      7.04 o 
   6   4   8      169.63      183.02      4.38 o 
  -6   5   8       14.13       13.86      2.79 o 
  -5   5   8      157.12      153.38      5.50 o 
  -4   5   8      102.59      100.06      5.83 o 
  -3   5   8      250.88      230.38      6.59 o 
  -2   5   8      263.40      274.85      5.38 o 
  -1   5   8      141.42      162.68      3.27 o 
   0   5   8       21.25       19.86      1.37 o 
   1   5   8      121.47      139.14      3.87 o 
   2   5   8      257.74      266.97      7.75 o 
   3   5   8      268.11      252.81      9.93 o 
   4   5   8       90.66       82.34      8.66 o 
   5   5   8      155.92      150.49      4.89 o 
   6   5   8       10.03       13.92      2.06 o 
  -6   6   8      166.02      177.38      5.21 o 
  -5   6   8      117.31      115.40      4.82 o 
  -4   6   8      306.77      303.88      5.31 o 
  -3   6   8       94.36       87.19      4.43 o 
  -2   6   8      460.80      503.62      9.15 o 
  -1   6   8     1013.36      950.35     11.80 o 
   0   6   8      535.23      591.27      9.36 o 
   1   6   8      952.69      893.14     13.21 o 
   2   6   8      540.23      562.33     10.16 o 
   3   6   8       90.46       85.42      5.48 o 
   4   6   8      307.62      294.67      5.56 o 
   5   6   8      123.10      110.02      4.28 o 
   6   6   8      169.35      180.03      4.31 o 
  -6   7   8       54.39       50.91      3.18 o 
  -5   7   8       98.82       92.84      4.47 o 
  -4   7   8      392.60      367.42      5.90 o 
  -3   7   8      400.17      433.43     10.10 o 
  -2   7   8      248.57      262.67      6.70 o 
  -1   7   8      919.86      950.80     13.28 o 
   0   7   8      249.12      278.36      6.57 o 
   1   7   8      921.70      949.72     13.62 o 
   2   7   8      233.23      246.65      7.44 o 
   3   7   8      404.23      429.14     11.95 o 
   4   7   8      377.19      341.73      6.12 o 
   5   7   8       87.19       83.04      3.96 o 
   6   7   8       56.02       49.44      2.54 o 
  -6   8   8       84.98       84.66      3.40 o 
  -5   8   8      123.63      125.75      5.11 o 
  -4   8   8      488.09      475.62      7.28 o 
  -3   8   8     1966.30     1893.79     32.64 o 
  -2   8   8      870.75      851.14     16.83 o 
  -1   8   8      194.14      180.97      6.11 o 
   0   8   8       43.35       40.33      2.91 o 
   1   8   8      194.46      176.07      4.93 o 
   2   8   8      935.78      907.93     16.85 o 
   3   8   8     2099.94     1969.47     36.48 o 
   4   8   8      536.73      494.19      7.02 o 
   5   8   8      154.30      151.53      4.82 o 
   6   8   8       90.22      104.15      3.11 o 
  -6   9   8       77.21       70.12      3.03 o 
  -5   9   8      100.27      111.00      4.79 o 
  -4   9   8       14.78       11.64      2.25 o 
  -3   9   8       38.47       36.77      3.78 o 
  -2   9   8      171.61      166.94      6.78 o 
  -1   9   8     1024.11      988.01     33.91 o 
   0   9   8        0.04        1.24      2.54 o 
   1   9   8      976.03      968.29     17.37 o 
   2   9   8      179.87      178.80      6.23 o 
   3   9   8       32.94       32.88      3.65 o 
   4   9   8       20.12       18.54      2.01 o 
   5   9   8      102.05      119.95      4.32 o 
   6   9   8       69.55       65.13      2.37 o 
  -5  10   8      169.38      189.57      5.70 o 
  -4  10   8      500.91      480.58      9.08 o 
  -3  10   8       35.23       37.02      4.10 o 
  -2  10   8       87.27       84.81      6.63 o 
  -1  10   8       46.27       47.64      6.07 o 
   0  10   8      158.59      165.01      8.83 o 
   1  10   8       37.99       42.76      4.56 o 
   2  10   8      109.47      113.72      6.61 o 
   3  10   8       48.53       48.73      4.27 o 
   4  10   8      579.56      513.63      8.51 o 
   5  10   8      181.54      183.85      4.87 o 
  -5  11   8       21.02       22.50      2.81 o 
  -4  11   8       69.18       69.91      4.23 o 
  -3  11   8       66.04       55.30      4.84 o 
  -2  11   8      340.50      340.15     19.78 o 
  -1  11   8     1265.46     1274.45     37.41 o 
   0  11   8        3.48        4.10      3.25 o 
   1  11   8     1292.73     1302.10     26.05 o 
   2  11   8      330.50      330.16     10.62 o 
   3  11   8       74.89       72.90      5.24 o 
   4  11   8       61.44       56.18      3.42 o 
   5  11   8       15.47       17.11      2.55 o 
  -5  12   8       37.56       39.60      2.63 o 
  -4  12   8      452.69      495.99     23.02 o 
  -3  12   8      838.90      814.51     18.86 o 
  -2  12   8      267.26      260.18      9.16 o 
   0  12   8       55.64       57.39      7.75 o 
   1  12   8      575.81      556.05     17.14 o 
   2  12   8      287.97      277.15      6.56 o 
   3  12   8      739.20      780.85     31.65 o 
   4  12   8      459.26      456.42     22.30 o 
   5  12   8       31.46       27.89      1.92 o 
  -5  13   8       30.50       34.89      6.47 o 
  -4  13   8        3.24        7.55      7.55 o 
  -3  13   8      307.44      316.88     11.95 o 
  -2  13   8       10.09        8.98      4.52 o 
  -1  13   8      534.52      517.21     20.14 o 
   0  13   8      683.89      620.43     23.56 o 
   1  13   8      557.59      528.24     14.03 o 
   2  13   8        8.74        6.68      2.55 o 
   3  13   8      319.30      311.48     17.26 o 
   4  13   8        3.31        2.88      6.47 o 
   5  13   8       29.65       32.01      6.11 o 
  -4  14   8      231.10      261.48     14.03 o 
  -3  14   8        8.70       13.25      4.81 o 
  -2  14   8      211.01      207.58     10.20 o 
   0  14   8     1431.95     1337.22     39.03 o 
   1  14   8      121.36      122.36      8.69 o 
   2  14   8      268.30      244.22     12.95 o 
   3  14   8        9.18        7.91      5.75 o 
   4  14   8      236.44      266.16     14.39 o 
  -4  15   8       43.78       40.64      5.40 o 
  -3  15   8      140.68      137.39     10.07 o 
  -2  15   8        0.10       -8.27      8.27 o 
   1  15   8      228.93      233.79     16.54 o 
   3  15   8      143.63      146.75     10.43 o 
  -2  16   8      104.65      107.18     12.95 o 
   1  16   8      442.97      454.98     20.50 o 
  -2  17   8      189.13      204.65     14.75 o 
   0  17   8       67.17       65.82     12.59 o 
  -2  18   8      242.49      256.09     12.95 o 
  -1  18   8       39.57       40.28     11.51 o 
   0  18   8      502.27      552.09     21.94 o 
  -1  19   8       80.85       97.36     14.57 o 
   1   0   9     4213.56     4306.71     44.21 o 
   2   0   9       83.81       84.26      2.69 o 
   3   0   9      415.68      396.37      8.82 o 
   4   0   9      134.69      141.33      7.27 o 
  -5   1   9        2.64        2.61      3.37 o 
  -4   1   9      371.95      356.72     11.01 o 
  -3   1   9      140.72      132.51      5.42 o 
  -2   1   9      863.10      903.32     11.44 o 
  -1   1   9     1029.76     1116.55     12.77 o 
   0   1   9     1207.07     1348.57     16.72 o 
   1   1   9      953.47     1038.44     12.64 o 
   2   1   9      882.50      924.60     11.50 o 
   3   1   9      133.12      129.93      5.46 o 
   4   1   9      418.98      383.65     16.62 o 
   5   1   9        6.19        8.35      2.19 o 
  -5   2   9      307.22      298.75      7.39 o 
  -4   2   9      391.07      369.06     11.15 o 
  -3   2   9      491.32      497.58     10.42 o 
  -2   2   9     1289.03     1298.43     16.18 o 
  -1   2   9      723.97      774.69      8.87 o 
   0   2   9      178.97      160.23      3.44 o 
   1   2   9      744.18      784.34      9.83 o 
   2   2   9     1383.76     1341.01     17.20 o 
   3   2   9      515.74      507.33     11.51 o 
   4   2   9      381.70      363.10     13.03 o 
   5   2   9      326.37      309.61      6.34 o 
  -6   3   9        8.40        2.29      2.61 o 
  -5   3   9      285.26      255.07      6.80 o 
  -4   3   9      125.23      132.75      6.58 o 
  -3   3   9      373.14      380.41      7.90 o 
  -2   3   9       49.37       52.80      2.42 o 
  -1   3   9      422.99      456.33      6.60 o 
   0   3   9     1447.56     1518.25     16.94 o 
   1   3   9      460.80      486.80      6.79 o 
   2   3   9       41.37       48.18      2.72 o 
   3   3   9      348.10      347.08     13.14 o 
   4   3   9      143.72      156.76     10.75 o 
   5   3   9      319.16      289.51      6.04 o 
   6   3   9        9.09        8.24      1.86 o 
  -6   4   9       86.15       73.73      4.34 o 
  -5   4   9      433.63      432.38      8.64 o 
  -4   4   9      109.35       97.82      3.49 o 
  -3   4   9      944.67      923.41     14.73 o 
  -2   4   9        0.66        1.30      1.24 o 
  -1   4   9      609.38      547.77      8.45 o 
   0   4   9      941.04     1079.02     12.69 o 
   1   4   9      692.54      620.11      8.06 o 
   2   4   9        1.43        6.95      2.24 o 
   3   4   9      874.32      850.27     22.95 o 
   4   4   9      131.77      117.97      3.78 o 
   5   4   9      461.37      453.08      7.78 o 
   6   4   9       96.71      102.35      4.45 o 
  -6   5   9       17.56       15.34      2.71 o 
  -5   5   9      194.91      192.95      5.87 o 
  -4   5   9      208.04      200.07      4.97 o 
  -3   5   9      116.50      125.26      5.04 o 
  -2   5   9      839.98      805.10     11.33 o 
  -1   5   9     1635.88     1636.11     20.14 o 
   0   5   9     2950.61     3029.04     31.50 o 
   1   5   9     1675.51     1673.86     23.19 o 
   2   5   9      779.12      770.04     15.34 o 
   3   5   9      108.92      115.83      7.70 o 
   4   5   9      214.75      196.89      4.41 o 
   5   5   9      178.20      171.61      4.89 o 
   6   5   9       12.25       10.53      1.81 o 
  -6   6   9       75.82       59.89      3.42 o 
  -5   6   9       63.73       61.70      3.97 o 
  -4   6   9      202.41      203.09      4.57 o 
  -3   6   9     1123.60     1147.54     19.70 o 
  -2   6   9      175.61      159.01      5.10 o 
  -1   6   9     1942.13     1948.66     26.10 o 
   0   6   9      201.78      197.65      4.65 o 
   1   6   9     2097.57     2081.37     27.63 o 
   2   6   9      151.55      128.33      5.83 o 
   3   6   9     1198.23     1199.90     24.32 o 
   4   6   9      247.85      232.30      4.83 o 
   5   6   9       72.95       68.05      3.45 o 
   6   6   9       96.94       93.41      4.32 o 
  -6   7   9       15.06       12.82      2.32 o 
  -5   7   9       90.28       97.92      4.69 o 
  -4   7   9       14.99       10.57      2.05 o 
  -3   7   9      854.41      841.77     15.64 o 
  -2   7   9       20.79       19.75      2.62 o 
  -1   7   9      293.43      300.89      7.08 o 
   0   7   9       30.17       27.32      2.63 o 
   1   7   9      286.31      294.59      6.62 o 
   2   7   9       21.13       21.70      3.19 o 
   3   7   9      915.04      869.88     19.23 o 
   4   7   9       18.84       16.02      1.91 o 
   5   7   9       71.73       76.48      3.79 o 
   6   7   9       12.06       12.43      1.66 o 
  -6   8   9      115.04       94.33      3.35 o 
  -5   8   9       26.64       27.85      3.50 o 
  -4   8   9      382.38      396.80      6.63 o 
  -3   8   9      261.90      255.27      8.15 o 
  -2   8   9      464.40      448.90     11.02 o 
  -1   8   9      654.19      642.29     20.63 o 
   0   8   9       98.91      116.65      6.07 o 
   1   8   9      609.86      584.95     11.97 o 
   2   8   9      535.74      508.29     11.22 o 
   3   8   9      312.14      297.50     14.74 o 
   4   8   9      444.64      427.48      6.30 o 
   5   8   9       17.36       21.49      2.71 o 
   6   8   9      113.76      105.44      2.84 o 
  -5   9   9       70.88       72.51      4.11 o 
  -4   9   9      272.15      256.89      6.87 o 
  -3   9   9      220.55      209.35      4.55 o 
  -2   9   9      399.13      398.01     13.43 o 
  -1   9   9      377.14      396.43     13.01 o 
   0   9   9     1429.80     1448.39     37.13 o 
   1   9   9      394.43      394.05     10.03 o 
   2   9   9      432.48      428.27     10.34 o 
   3   9   9      238.46      229.30      4.52 o 
   4   9   9      269.34      242.85      5.82 o 
   5   9   9       68.86       67.84      3.35 o 
  -5  10   9      104.20       95.07      4.15 o 
  -4  10   9      256.42      254.09      6.80 o 
  -3  10   9      122.41      115.23      6.21 o 
  -2  10   9     1163.43     1156.10     28.87 o 
  -1  10   9       21.43       20.28      6.74 o 
   0  10   9        0.33        1.61      3.79 o 
   1  10   9       48.81       50.35      5.79 o 
   2  10   9     1241.53     1229.15     24.60 o 
   3  10   9      103.41      101.24      5.44 o 
   4  10   9      274.97      259.92      5.87 o 
   5  10   9      131.95      137.05      3.99 o 
  -5  11   9       14.82       18.66      2.66 o 
  -4  11   9       70.14       65.65      4.11 o 
  -3  11   9      891.60      879.99     17.42 o 
  -2  11   9       27.37       30.43      4.40 o 
  -1  11   9     1170.06     1151.67     51.07 o 
   1  11   9     1231.00     1207.80     34.84 o 
   2  11   9       35.25       33.81      3.81 o 
   3  11   9      822.34      811.65     16.54 o 
   4  11   9       60.17       59.08      3.15 o 
   5  11   9       16.16       16.02      1.84 o 
  -5  12   9       87.88       89.59      3.10 o 
  -4  12   9      255.37      309.68     17.98 o 
  -3  12   9       16.63       20.87      5.32 o 
  -2  12   9       33.84       40.85      4.54 o 
  -1  12   9       74.43       66.90      7.55 o 
   1  12   9       81.70       75.28      5.24 o 
   2  12   9       12.26       13.23      3.23 o 
   3  12   9       19.98       23.02      7.55 o 
   4  12   9      269.64      305.72     17.62 o 
   5  12   9       86.80       89.32      2.57 o 
  -4  13   9      154.05      167.97     12.59 o 
  -3  13   9      139.79      124.23      7.87 o 
  -2  13   9      363.59      316.74     12.36 o 
  -1  13   9      159.07      128.04      9.35 o 
   1  13   9      152.78      140.70      9.09 o 
   2  13   9      326.20      291.31     10.25 o 
   3  13   9      147.70      135.24     12.23 o 
   4  13   9      174.94      179.48     12.95 o 
  -4  14   9       38.02       43.52      6.47 o 
  -3  14   9      557.97      551.21     14.86 o 
  -2  14   9       52.23       49.74      5.60 o 
   1  14   9      454.30      484.84     22.30 o 
   2  14   9       49.87       43.52      6.11 o 
   3  14   9      538.53      523.32     21.58 o 
   4  14   9       34.44       37.77      6.11 o 
  -2  15   9        6.29        8.63      8.99 o 
   0  15   9        0.54      -11.15     11.15 o 
   1  15   9       11.11       15.11      8.63 o 
  -2  16   9      124.53      130.56     12.95 o 
   0  16   9      308.09      321.91     21.94 o 
   1  16   9        2.39       -0.72      7.19 o 
  -2  17   9       34.03       37.41      7.91 o 
   0  17   9       11.19       12.23      9.71 o 
  -2  18   9       65.74       62.94      6.83 o 
  -1  18   9      375.12      405.96     13.59 o 
   0  18   9        5.05       15.47      7.19 o 
   0   0  10        0.60        4.19      1.82 o 
   1   0  10     1991.83     2017.09     23.39 o 
   2   0  10      714.87      710.13      9.62 o 
   3   0  10        6.29        3.82      2.03 o 
   4   0  10       35.07       28.98      2.02 o 
  -5   1  10      178.26      155.68      6.00 o 
  -4   1  10      345.42      338.75      6.50 o 
  -3   1  10      425.54      424.15      8.86 o 
  -2   1  10      150.15      143.33      3.42 o 
  -1   1  10     1701.96     1800.81     22.44 o 
   0   1  10     2376.34     2457.09     30.47 o 
   1   1  10     1767.57     1837.01     21.37 o 
   2   1  10      117.69      116.41      3.66 o 
   3   1  10      511.65      490.58     11.06 o 
   4   1  10      390.10      369.27      6.07 o 
   5   1  10      228.39      215.86      5.04 o 
  -5   2  10      128.04      117.25      5.23 o 
  -4   2  10      223.12      212.46      4.93 o 
  -3   2  10      484.81      511.44      9.98 o 
  -2   2  10       40.98       34.30      2.01 o 
  -1   2  10      460.14      456.20      6.80 o 
   0   2  10      907.91      958.30     12.89 o 
   1   2  10      426.91      426.47      6.88 o 
   2   2  10       35.33       31.52      2.26 o 
   3   2  10      518.18      523.00     11.91 o 
   4   2  10      240.76      219.32      4.71 o 
   5   2  10      126.96      129.22      4.20 o 
  -6   3  10       59.01       48.35      3.40 o 
  -5   3  10       30.41       32.16      3.64 o 
  -4   3  10      836.84      791.97     10.48 o 
  -3   3  10      460.49      477.72      9.52 o 
  -2   3  10       95.63       91.81      3.50 o 
  -1   3  10      660.35      651.87      8.86 o 
   0   3  10      962.62      980.10     13.14 o 
   1   3  10      584.80      588.51      8.85 o 
   2   3  10      107.12      103.92      4.00 o 
   3   3  10      461.71      462.01     14.82 o 
   4   3  10      909.44      844.33     10.43 o 
   5   3  10       31.26       37.07      2.81 o 
   6   3  10       43.71       37.43      2.10 o 
  -6   4  10       63.86       50.07      3.26 o 
  -5   4  10       32.85       32.97      3.45 o 
  -4   4  10      194.74      195.80      4.54 o 
  -3   4  10      143.87      155.07      5.22 o 
  -2   4  10       29.22       33.02      2.39 o 
  -1   4  10       91.75       94.86      3.02 o 
   0   4  10        0.17        0.86      1.18 o 
   1   4  10       96.26       99.11      3.06 o 
   2   4  10       27.91       28.80      4.18 o 
   3   4  10      160.22      168.52      8.42 o 
   4   4  10      202.21      190.03      5.00 o 
   5   4  10       39.35       38.13      2.74 o 
   6   4  10       67.64       53.42      2.29 o 
  -6   5  10       11.72       11.00      2.54 o 
  -5   5  10       87.04       75.21      4.28 o 
  -4   5  10        4.73        5.03      2.02 o 
  -3   5  10     1257.24     1246.06     20.72 o 
  -2   5  10     1481.26     1481.51     23.41 o 
  -1   5  10     1714.96     1623.08     22.30 o 
   0   5  10      502.90      509.37      7.68 o 
   1   5  10     1644.07     1600.08     34.63 o 
   2   5  10     1524.54     1524.14     28.60 o 
   3   5  10     1209.02     1196.32     25.05 o 
   4   5  10        7.10        9.25      1.75 o 
   5   5  10       60.62       51.27      2.98 o 
   6   5  10       10.23        8.16      1.49 o 
  -6   6  10      116.11       88.19      4.39 o 
  -5   6  10       33.85       30.36      3.45 o 
  -4   6  10      325.69      314.87      5.89 o 
  -3   6  10       35.15       37.42      3.43 o 
  -2   6  10      350.36      346.60      8.22 o 
  -1   6  10      305.28      292.52      7.32 o 
   0   6  10      115.89      113.69      3.92 o 
   1   6  10      309.88      305.24     10.82 o 
   2   6  10      372.78      363.65     12.12 o 
   3   6  10       36.32       40.27      4.37 o 
   4   6  10      345.38      324.45      5.62 o 
   5   6  10       42.10       40.79      2.76 o 
   6   6  10      117.32      113.80      2.91 o 
  -6   7  10       67.88       58.03      2.81 o 
  -5   7  10       26.75       22.60      3.62 o 
  -4   7  10      760.19      738.45      9.53 o 
  -3   7  10      107.01      110.07      5.26 o 
  -2   7  10      928.26      906.30     16.04 o 
  -1   7  10      585.36      588.16     13.71 o 
   0   7  10     1971.96     2067.15     33.08 o 
   1   7  10      586.58      591.31     14.90 o 
   2   7  10      958.36      907.59     23.09 o 
   3   7  10      111.68      104.72      6.43 o 
   4   7  10      775.27      727.13      9.23 o 
   5   7  10       27.36       25.20      2.69 o 
   6   7  10       79.18       75.88      2.32 o 
  -5   8  10       32.65       32.20      3.61 o 
  -4   8  10      135.84      146.68      5.52 o 
  -3   8  10      269.74      272.67      5.03 o 
  -2   8  10      141.98      139.64      5.81 o 
  -1   8  10      452.95      474.16     17.72 o 
   0   8  10       72.99       73.23      5.60 o 
   1   8  10      484.28      488.86     17.64 o 
   2   8  10      151.04      153.51      6.90 o 
   3   8  10      257.75      256.55      4.78 o 
   4   8  10      133.98      130.87      4.53 o 
   5   8  10       34.53       34.28      2.81 o 
  -5   9  10      166.77      175.16      5.45 o 
  -4   9  10        2.94        4.63      3.19 o 
  -3   9  10      866.00      809.37      9.29 o 
  -2   9  10      567.35      557.53     16.73 o 
  -1   9  10     1156.75     1196.24     28.32 o 
   0   9  10      120.62      120.58      7.73 o 
   1   9  10     1217.68     1218.53     27.89 o 
   2   9  10      589.14      585.93     17.24 o 
   3   9  10      791.99      751.03      8.83 o 
   4   9  10        2.87        4.06      2.27 o 
   5   9  10      149.44      158.36      4.31 o 
  -5  10  10       82.98       81.15      3.71 o 
  -4  10  10        0.42        1.44      3.18 o 
  -3  10  10      107.73      100.84      5.91 o 
  -2  10  10      620.10      610.21     14.22 o 
  -1  10  10      330.71      303.20     22.66 o 
   0  10  10        2.00       -0.20      4.23 o 
   1  10  10      343.67      345.55     15.83 o 
   2  10  10      603.37      607.59     12.52 o 
   3  10  10      115.76      113.84      3.40 o 
   4  10  10        1.68        1.94      2.02 o 
   5  10  10       83.37       92.15      2.93 o 
  -5  11  10      192.32      216.16     11.87 o 
  -4  11  10       28.34       32.81      3.41 o 
  -3  11  10       35.32       36.63      9.71 o 
  -2  11  10     1518.02     1432.95     25.76 o 
  -1  11  10      212.13      196.73     10.13 o 
   1  11  10      244.81      224.53      7.86 o 
   2  11  10     1453.95     1395.58     22.86 o 
   3  11  10       47.72       52.87      8.99 o 
   4  11  10       29.69       30.19      2.51 o 
   5  11  10      180.70      180.88      3.54 o 
  -4  12  10       96.87      125.17     11.15 o 
  -3  12  10      116.14      111.99      8.27 o 
  -2  12  10       24.32       17.84      4.69 o 
  -1  12  10       45.99       33.81      5.40 o 
   1  12  10       57.54       58.41      6.55 o 
   2  12  10       22.89       17.81      3.44 o 
   3  12  10      133.09      135.60     11.51 o 
   4  12  10      107.55      130.92     11.15 o 
  -4  13  10      240.80      258.96     13.31 o 
  -3  13  10      336.47      326.58     11.32 o 
  -2  13  10       77.07       81.76      6.72 o 
   1  13  10      233.01      229.57     11.07 o 
   2  13  10      103.43      103.94      8.99 o 
   3  13  10      324.32      321.55     16.19 o 
   4  13  10      238.91      267.95     14.03 o 
  -4  14  10      164.47      157.54      8.63 o 
  -3  14  10       54.51       51.79      6.83 o 
  -2  14  10      154.83      124.53      7.24 o 
   1  14  10      170.98      183.07     14.39 o 
  -2  15  10       59.81       53.23     10.43 o 
   0  15  10       84.13       86.68     14.39 o 
   1  15  10       78.87       81.65     10.43 o 
  -2  16  10       14.19       15.83      8.27 o 
   0  16  10       13.16       11.87     10.43 o 
   1  16  10      135.72      126.60     10.43 o 
  -2  17  10      149.36      162.21     11.51 o 
   0  17  10        1.62        6.11      8.27 o 
  -1  18  10       23.68       30.41      9.53 o 
   0  18  10      186.49      194.22     11.15 o 
   1   0  11     1061.24     1089.84     14.86 o 
   2   0  11       97.68       94.96      4.39 o 
   3   0  11      207.82      211.86      5.93 o 
   4   0  11      268.23      230.27      3.91 o 
  -5   1  11        6.05        7.33      3.57 o 
  -4   1  11       32.45       31.44      2.69 o 
  -3   1  11      235.92      228.29      6.07 o 
  -2   1  11      260.70      236.04      6.43 o 
  -1   1  11      480.22      470.59      7.16 o 
   0   1  11     1773.99     1800.58     23.49 o 
   1   1  11      424.04      421.91      7.58 o 
   2   1  11      261.46      237.03      6.51 o 
   3   1  11      205.35      194.45      7.74 o 
   4   1  11       26.88       27.33      2.22 o 
   5   1  11        1.87        1.49      1.71 o 
  -5   2  11       18.70       16.75      3.57 o 
  -4   2  11      236.57      241.23      5.37 o 
  -3   2  11        2.52        3.81      1.94 o 
  -2   2  11     1624.70     1582.23     22.60 o 
  -1   2  11      799.31      841.45     11.68 o 
   0   2  11     1114.45     1118.61     15.76 o 
   1   2  11      779.34      819.09     11.96 o 
   2   2  11     1598.80     1507.39     23.96 o 
   3   2  11        5.01        4.94      3.26 o 
   4   2  11      198.76      201.98      4.53 o 
   5   2  11       15.07        8.08      1.98 o 
  -6   3  11       20.85       19.96      2.73 o 
  -5   3  11       15.72       14.91      3.49 o 
  -4   3  11      881.59      847.24     10.99 o 
  -3   3  11      811.11      811.48     13.15 o 
  -2   3  11      100.42       96.98      4.07 o 
  -1   3  11      137.18      116.59      3.75 o 
   0   3  11      297.26      280.47      6.57 o 
   1   3  11      180.70      166.23      3.96 o 
   2   3  11      126.93      116.53      4.73 o 
   3   3  11      903.88      875.81     22.33 o 
   4   3  11      890.67      869.03     10.66 o 
   5   3  11        7.02        7.61      1.90 o 
   6   3  11       25.00       29.63      1.88 o 
  -6   4  11      157.18      110.42     10.07 o 
  -5   4  11      166.69      163.04      5.74 o 
  -4   4  11      134.00      125.85      4.09 o 
  -3   4  11      252.86      274.79      6.94 o 
  -2   4  11      138.55      141.79      4.60 o 
  -1   4  11      184.85      188.62      4.65 o 
   0   4  11      626.22      659.46      9.84 o 
   1   4  11      185.52      198.75      4.82 o 
   2   4  11      135.26      141.13      7.82 o 
   3   4  11      221.93      251.73     10.87 o 
   4   4  11      120.10      117.23      3.65 o 
   5   4  11      146.49      157.15      4.35 o 
  -6   5  11       82.14       60.89      3.31 o 
  -5   5  11       13.31       11.66      3.15 o 
  -4   5  11      371.61      340.87      6.33 o 
  -3   5  11      505.72      514.06     11.12 o 
  -2   5  11      390.50      366.53      8.41 o 
  -1   5  11      294.53      275.09      7.43 o 
   0   5  11     1729.61     1798.44     22.10 o 
   1   5  11      310.27      280.73     11.06 o 
   2   5  11      331.60      337.77     12.88 o 
   3   5  11      497.77      512.80     15.00 o 
   4   5  11      375.66      343.11      5.71 o 
   5   5  11       10.64       15.76      2.08 o 
   6   5  11       75.48       71.15      4.72 o 
  -6   6  11       30.92       18.31      4.68 o 
  -5   6  11      175.53      155.46      5.48 o 
  -4   6  11      399.88      396.71      6.96 o 
  -3   6  11       21.30       25.30      2.05 o 
  -2   6  11      551.33      597.21     11.86 o 
  -1   6  11      197.06      184.91      6.04 o 
   0   6  11      556.38      553.75     10.48 o 
   1   6  11      179.98      170.02      8.44 o 
   2   6  11      510.94      581.86     17.14 o 
   3   6  11       28.07       28.41      2.12 o 
   4   6  11      410.92      405.47      6.56 o 
   5   6  11      156.89      151.11      4.28 o 
   6   6  11       24.02       21.83      1.80 o 
  -5   7  11      166.92      190.38      6.13 o 
  -4   7  11       69.61       75.14      4.50 o 
  -3   7  11     1430.31     1345.40     13.04 o 
  -2   7  11      129.86      139.77      6.21 o 
  -1   7  11     1022.42     1023.69     19.01 o 
   0   7  11      393.28      405.96     10.57 o 
   1   7  11     1067.68     1054.91     42.08 o 
   2   7  11      128.47      143.66      8.13 o 
   3   7  11     1299.20     1243.30     13.93 o 
   4   7  11       73.76       75.57      3.59 o 
   5   7  11      175.49      203.97      4.99 o 
  -5   8  11        6.09       15.36      3.37 o 
  -4   8  11        3.69        7.06      3.22 o 
  -3   8  11        5.17        2.60      1.87 o 
  -2   8  11     1356.52     1331.00     24.07 o 
  -1   8  11      244.71      244.09      9.57 o 
   0   8  11      504.85      484.61     17.26 o 
   2   8  11     1374.34     1343.07     31.20 o 
   3   8  11        3.48        1.57      1.55 o 
   4   8  11        0.84        1.17      1.94 o 
   5   8  11        5.01        6.43      1.98 o 
  -5   9  11      148.45      125.52      4.43 o 
  -4   9  11      470.95      482.30      9.49 o 
  -3   9  11      131.45      125.09      3.71 o 
  -2   9  11      624.76      615.63     14.53 o 
  -1   9  11      192.12      204.41     11.49 o 
   0   9  11     2425.67     2189.30     53.41 o 
   2   9  11      684.26      657.69     12.88 o 
   3   9  11      144.18      140.15      3.81 o 
   4   9  11      499.07      501.33      7.69 o 
   5   9  11      155.70      146.81      3.47 o 
  -5  10  11       52.43       54.27      3.03 o 
  -4  10  11      177.89      205.16      6.28 o 
  -3  10  11      181.49      191.70      5.25 o 
  -2  10  11      221.68      212.50      7.97 o 
  -1  10  11      274.50      265.39     11.49 o 
   1  10  11      239.39      255.37     13.67 o 
   2  10  11      231.37      216.43      7.71 o 
   3  10  11      205.62      196.27      4.66 o 
   4  10  11      162.40      174.49      4.48 o 
   5  10  11       53.24       65.64      2.34 o 
  -5  11  11      151.60      158.97      8.99 o 
  -4  11  11       81.08       88.11      3.86 o 
  -3  11  11      694.02      703.62     18.88 o 
  -2  11  11      285.91      272.95      9.03 o 
  -1  11  11     1704.65     1598.71     39.29 o 
   1  11  11     1618.49     1552.34     50.35 o 
   2  11  11      287.43      281.22      8.45 o 
   3  11  11      662.24      707.83     28.41 o 
   4  11  11       65.14       72.72      2.86 o 
   5  11  11      117.17      119.58      2.77 o 
  -4  12  11      214.30      225.51     12.95 o 
  -3  12  11       65.40       60.22      5.72 o 
  -2  12  11      250.66      233.37     10.51 o 
  -1  12  11       32.10       27.33      5.40 o 
   1  12  11       35.99       35.61     10.07 o 
   2  12  11      215.65      184.90      8.39 o 
   3  12  11       71.87       71.57      8.99 o 
   4  12  11      204.61      215.08     13.31 o 
  -4  13  11      197.69      213.64     10.79 o 
  -3  13  11       93.29      105.02      9.35 o 
  -2  13  11      361.43      321.08     11.44 o 
   1  13  11      206.16      199.98     15.11 o 
   3  13  11      119.03      120.85      9.71 o 
   4  13  11      207.09      201.06     10.79 o 
  -3  14  11       34.30       28.05      4.68 o 
  -2  14  11       16.65       15.11      8.99 o 
   0  14  11       38.77       36.33     11.87 o 
   1  14  11      234.46      192.42     15.11 o 
  -2  15  11      304.97      330.90     17.98 o 
   0  15  11       44.28       54.67     12.59 o 
   1  15  11      124.21      119.41     11.15 o 
  -2  16  11      281.54      314.35     16.19 o 
   0  16  11       13.31       14.39     10.07 o 
  -2  17  11       28.29       23.74      5.75 o 
  -1  17  11      131.35      133.43     10.61 o 
   0  17  11      182.31      178.76     12.59 o 
   0   0  12      384.97      344.18      9.89 o 
   1   0  12     1544.02     1585.59     24.26 o 
   2   0  12     1692.06     1610.71     25.41 o 
   3   0  12        0.40        1.87      2.32 o 
   4   0  12      979.64      909.30      8.66 o 
  -5   1  12       98.27       98.84      4.93 o 
  -4   1  12       25.22       23.51      2.67 o 
  -3   1  12      395.88      402.27      9.59 o 
  -2   1  12      212.80      222.83      6.57 o 
  -1   1  12      161.05      160.73      4.43 o 
   0   1  12       40.25       37.74      2.62 o 
   1   1  12      137.62      140.20      4.81 o 
   2   1  12      233.01      231.33      6.72 o 
   3   1  12      425.09      438.14     10.93 o 
   4   1  12       26.55       25.46      1.98 o 
   5   1  12       86.52       88.75      3.32 o 
  -5   2  12      280.97      258.49      7.14 o 
  -4   2  12      206.31      194.00      4.66 o 
  -3   2  12      297.29      300.29      6.83 o 
  -2   2  12      367.15      386.31      8.90 o 
  -1   2  12     1318.61     1273.13     19.32 o 
   0   2  12     1093.59     1140.86     16.36 o 
   1   2  12     1177.80     1148.46     19.51 o 
   2   2  12      353.44      381.07      9.65 o 
   3   2  12      263.58      269.82      9.90 o 
   4   2  12      189.25      172.63      4.87 o 
   5   2  12      262.15      241.15      4.96 o 
  -5   3  12       82.54       72.04      4.47 o 
  -4   3  12      105.05       91.38      3.78 o 
  -3   3  12      472.54      467.52      9.67 o 
  -2   3  12       41.42       46.06      4.13 o 
  -1   3  12       59.65       60.63      3.21 o 
   0   3  12      591.58      612.90     11.46 o 
   1   3  12       52.58       53.70      3.65 o 
   2   3  12       54.80       60.02      4.22 o 
   3   3  12      471.88      458.70     15.03 o 
   4   3  12       88.23       74.92      3.25 o 
   5   3  12       74.84       71.07      2.93 o 
  -5   4  12       97.91       90.42      4.79 o 
  -4   4  12      569.02      552.23      8.21 o 
  -3   4  12      251.54      248.41      4.45 o 
  -2   4  12      710.49      673.93     12.89 o 
  -1   4  12      343.21      347.93      8.61 o 
   0   4  12     2390.05     2405.19     31.68 o 
   1   4  12      311.05      306.52      8.16 o 
   2   4  12      661.33      630.90     22.74 o 
   3   4  12      257.67      253.46      4.99 o 
   4   4  12      484.23      495.67      7.51 o 
   5   4  12       85.92       77.31      3.08 o 
  -5   5  12       15.29       10.19      3.38 o 
  -4   5  12      380.66      389.39      8.58 o 
  -3   5  12      146.40      143.62      3.55 o 
  -2   5  12       72.95       79.71      4.36 o 
  -1   5  12        3.94        6.56      2.04 o 
   0   5  12      540.50      553.22      9.88 o 
   1   5  12        8.94        7.16      2.96 o 
   2   5  12       76.98       75.53      9.71 o 
   3   5  12      125.57      131.20      3.89 o 
   4   5  12      360.91      379.90      7.07 o 
   5   5  12       14.89       12.29      1.90 o 
  -5   6  12       87.86       89.83      4.44 o 
  -4   6  12      528.25      542.33     10.18 o 
  -3   6  12      275.72      263.12      4.68 o 
  -2   6  12      842.89      823.68     15.38 o 
  -1   6  12      214.98      206.19      6.51 o 
   0   6  12      360.31      364.56      8.23 o 
   1   6  12      193.94      174.87     17.98 o 
   2   6  12      915.96      913.92     38.48 o 
   3   6  12      271.20      256.36      5.16 o 
   4   6  12      500.94      513.92      8.56 o 
   5   6  12       89.67       89.17      3.18 o 
  -5   7  12      165.58      194.12      5.99 o 
  -4   7  12      251.53      257.98      7.46 o 
  -3   7  12      501.60      474.95      6.56 o 
  -2   7  12      108.52      102.00      5.44 o 
  -1   7  12        1.50       -1.35      2.64 o 
   0   7  12      541.51      563.18     20.62 o 
   1   7  12        1.24        1.08      3.54 o 
   2   7  12       89.12       78.77     12.23 o 
   3   7  12      503.05      486.54      6.86 o 
   4   7  12      259.46      271.83      5.87 o 
   5   7  12      174.82      200.65      4.48 o 
  -5   8  12       86.37       90.65      4.03 o 
  -4   8  12       40.11       39.13      4.06 o 
  -3   8  12      165.52      172.51      4.12 o 
  -2   8  12      401.48      372.77      5.70 o 
  -1   8  12      569.29      562.73     20.43 o 
   0   8  12        4.81       -3.24      6.83 o 
   2   8  12      385.23      357.03      5.72 o 
   3   8  12      217.04      213.11      4.30 o 
   4   8  12       59.93       54.11      2.83 o 
   5   8  12       87.14      105.63      3.08 o 
  -5   9  12       42.00       39.01      2.86 o 
  -4   9  12       84.45       86.79      4.84 o 
  -3   9  12      356.57      338.62      6.63 o 
  -2   9  12       36.36       30.06      3.59 o 
  -1   9  12      558.68      552.36     15.01 o 
   1   9  12      565.80      581.23     22.30 o 
   2   9  12       35.94       38.41      4.63 o 
   3   9  12      372.24      343.84      6.07 o 
   4   9  12       89.41       81.63      3.17 o 
   5   9  12       35.26       38.26      1.98 o 
  -5  10  12       72.63       72.90      4.64 o 
  -4  10  12       38.24       47.58      3.63 o 
  -3  10  12       87.92       84.19      3.90 o 
  -2  10  12      718.36      707.63     14.09 o 
  -1  10  12      200.38      179.54      9.90 o 
   1  10  12      222.87      195.94     14.03 o 
   2  10  12      729.35      695.94     16.22 o 
   3  10  12       78.41       77.65      3.22 o 
   4  10  12       43.22       52.46      2.66 o 
   5  10  12       63.29       76.47      2.28 o 
  -4  11  12       92.15      101.86      3.79 o 
  -3  11  12       95.45       92.87      6.71 o 
  -2  11  12       41.52       44.25      5.85 o 
  -1  11  12      308.27      290.25     13.67 o 
   1  11  12      298.27      281.98     17.98 o 
   2  11  12       46.79       44.29      5.09 o 
   3  11  12       86.37       89.56     10.07 o 
   4  11  12       91.77      100.10      3.00 o 
  -4  12  12       15.62       15.11      5.04 o 
  -3  12  12      273.02      295.65     15.11 o 
  -2  12  12       73.03       64.08      5.88 o 
   1  12  12      407.07      414.34     20.86 o 
   3  12  12      324.50      310.40     15.11 o 
   4  12  12       16.38       15.47      4.68 o 
  -4  13  12        5.09        8.27      3.60 o 
  -3  13  12      335.64      310.76     13.31 o 
  -2  13  12      263.08      244.58     17.98 o 
   1  13  12      145.31      131.64     12.95 o 
  -2  14  12      390.47      462.18     22.30 o 
   0  14  12      145.73      171.56     16.90 o 
   1  14  12       34.30       30.93      8.99 o 
  -2  15  12       21.82       15.83      7.91 o 
   0  15  12        0.11       14.03     10.07 o 
   1  15  12      177.86      179.84     12.59 o 
  -2  16  12        2.41       -5.04      5.75 o 
   0  16  12       80.55       72.29     10.07 o 
  -1  17  12        6.63        3.44      6.65 o 
   0  17  12       43.39       40.64      7.19 o 
   1   0  13     1556.31     1513.40     23.05 o 
   2   0  13      459.92      455.65     11.13 o 
   3   0  13      467.13      436.41      4.89 o 
   4   0  13      338.75      321.51      4.84 o 
  -5   1  13       74.73       73.63      4.30 o 
  -4   1  13       44.57       46.81      4.15 o 
  -3   1  13       39.01       35.46      1.72 o 
  -2   1  13      904.32      887.22     17.71 o 
  -1   1  13      475.79      478.56      9.56 o 
   0   1  13       55.59       62.67      3.83 o 
   1   1  13      457.52      461.13     10.72 o 
   2   1  13      912.53      911.83     17.92 o 
   3   1  13       47.67       44.02      1.93 o 
   4   1  13       55.60       61.15      2.95 o 
   5   1  13       87.18       86.00      3.05 o 
  -5   2  13       21.37       16.18      3.61 o 
  -4   2  13      325.54      318.52      7.82 o 
  -3   2  13      219.95      226.55      4.57 o 
  -2   2  13     1047.74      995.31     19.02 o 
  -1   2  13      718.00      733.62     16.85 o 
   0   2  13      923.79      899.84     15.59 o 
   1   2  13      701.73      734.02     14.67 o 
   2   2  13      991.35      954.46     20.96 o 
   3   2  13      237.82      239.21      4.75 o 
   4   2  13      297.89      290.81      5.82 o 
   5   2  13       17.30       16.13      1.98 o 
  -5   3  13      391.96      367.65      8.09 o 
  -4   3  13      175.32      182.97      6.38 o 
  -3   3  13      189.57      181.99      4.19 o 
  -2   3  13      400.48      399.75     10.17 o 
  -1   3  13       95.98       85.20      5.45 o 
   0   3  13      113.65      116.75      4.81 o 
   1   3  13       72.92       74.39      4.43 o 
   2   3  13      398.78      398.52     11.39 o 
   3   3  13      213.40      195.03      4.37 o 
   4   3  13      167.48      159.36      4.33 o 
   5   3  13      395.69      396.03      6.36 o 
  -5   4  13      208.88      222.76      6.43 o 
  -4   4  13      690.36      672.93     11.59 o 
  -3   4  13      480.38      450.07      6.25 o 
  -2   4  13      828.88      807.66     16.63 o 
  -1   4  13      479.79      464.00     12.35 o 
   0   4  13      201.12      221.87      5.95 o 
   1   4  13      521.35      491.58     12.06 o 
   2   4  13      864.11      864.65     38.13 o 
   3   4  13      397.50      367.34      6.42 o 
   4   4  13      673.75      665.11      9.76 o 
   5   4  13      204.95      223.08      4.62 o 
  -5   5  13       15.94        8.94      3.17 o 
  -4   5  13       56.06       50.85      4.20 o 
  -3   5  13      557.31      519.07      7.05 o 
  -2   5  13      556.16      527.05     12.26 o 
  -1   5  13      123.28      119.55      6.25 o 
   0   5  13       57.91       62.31      3.90 o 
   1   5  13      130.49      127.47     11.24 o 
   3   5  13      565.84      536.30      7.81 o 
   4   5  13       66.18       56.13      2.91 o 
   5   5  13       19.76       18.87      1.91 o 
  -5   6  13      169.57      168.55      5.41 o 
  -4   6  13      110.39      130.45      5.77 o 
  -3   6  13      246.03      229.29      4.65 o 
  -2   6  13     1216.82     1108.68     11.96 o 
  -1   6  13      289.80      278.30      9.21 o 
   0   6  13      506.55      502.80     10.34 o 
   1   6  13      259.26      255.37     19.42 o 
   2   6  13     1260.03     1111.27     12.57 o 
   3   6  13      269.41      252.78      4.82 o 
   4   6  13      131.65      154.44      4.45 o 
   5   6  13      171.68      180.79      3.99 o 
  -5   7  13       54.15       54.28      3.62 o 
  -4   7  13       18.12       25.99      4.20 o 
  -3   7  13       79.37       79.50      3.16 o 
  -2   7  13      491.63      464.06      6.45 o 
  -1   7  13      400.72      375.88     11.22 o 
   0   7  13      142.78      142.79     16.19 o 
   2   7  13      497.73      465.79      6.85 o 
   3   7  13       60.96       63.23      2.88 o 
   4   7  13       19.75       23.46      2.28 o 
   5   7  13       55.61       56.86      2.36 o 
  -5   8  13      116.87      118.49      5.65 o 
  -4   8  13       22.61       31.33      4.16 o 
  -3   8  13       47.05       45.84      3.37 o 
  -2   8  13      283.37      290.70      5.07 o 
  -1   8  13      524.20      498.58     13.76 o 
   0   8  13      734.98      707.47     35.97 o 
   1   8  13      446.38      449.47     15.29 o 
   2   8  13      303.85      297.21      5.22 o 
   3   8  13       58.34       60.00      2.95 o 
   4   8  13       21.18       25.06      2.34 o 
   5   8  13       98.29      103.27      2.91 o 
  -5   9  13       10.81       15.96      2.27 o 
  -4   9  13      109.52      122.42      4.65 o 
  -3   9  13      280.12      288.29      6.18 o 
  -2   9  13      181.28      198.37      9.76 o 
  -1   9  13      452.30      428.33     12.76 o 
   1   9  13      463.85      450.49     14.26 o 
   2   9  13      163.66      169.56      9.03 o 
   3   9  13      279.11      277.14      5.40 o 
   4   9  13       94.68       97.59      3.22 o 
   5   9  13        7.35       12.01      1.43 o 
  -4  10  13        0.00       -0.01      2.61 o 
  -3  10  13      134.14      133.76      4.43 o 
  -2  10  13       68.84       72.78      6.72 o 
  -1  10  13      191.57      180.48      9.33 o 
   1  10  13      168.09      188.47     15.47 o 
   2  10  13       72.18       75.65      5.97 o 
   3  10  13      167.44      157.08      4.04 o 
   4  10  13        0.80        1.51      1.56 o 
  -4  11  13       37.43       37.20      2.70 o 
  -3  11  13       16.37       23.38      6.47 o 
  -2  11  13      194.77      197.52     11.51 o 
   1  11  13      142.19      133.80     13.67 o 
   2  11  13      208.13      187.16      7.75 o 
   3  11  13       10.42        5.04      5.40 o 
   4  11  13       30.02       28.59      1.89 o 
  -4  12  13       55.34       59.35      5.75 o 
  -3  12  13       55.30       58.27      6.83 o 
  -2  12  13      344.58      330.68     11.51 o 
   1  12  13      459.99      479.80     22.66 o 
  -2  13  13       12.28       22.66      9.71 o 
   0  13  13       35.11       18.70     11.51 o 
   1  13  13       79.30       82.36     10.79 o 
  -2  14  13      108.88      120.49     11.15 o 
   0  14  13       28.22       41.00     11.15 o 
   1  14  13      257.65      298.53     15.83 o 
  -2  15  13       59.31       50.35      7.55 o 
   0  15  13      283.20      358.23     19.06 o 
  -1  16  13       12.96       15.65      5.83 o 
   0  16  13       71.21      100.35      9.71 o 
   0   0  14     2581.96     2487.90     51.05 o 
   1   0  14       40.68       29.47      3.18 o 
   2   0  14      442.16      424.61     10.94 o 
   3   0  14       13.80       16.64      1.52 o 
   4   0  14        9.50       10.99      1.72 o 
  -5   1  14      235.88      255.74      6.20 o 
  -4   1  14      389.97      379.40      8.56 o 
  -3   1  14        9.85        7.57      1.35 o 
  -2   1  14      287.71      268.17      8.32 o 
  -1   1  14      844.24      845.19     19.29 o 
   0   1  14      969.05      927.98     16.23 o 
   1   1  14      903.96      881.56     14.97 o 
   2   1  14      272.91      261.04      9.07 o 
   3   1  14        5.45        5.82      1.37 o 
   4   1  14      396.66      395.65      6.73 o 
   5   1  14      212.19      224.44      4.58 o 
  -5   2  14      191.27      210.61      5.93 o 
  -4   2  14      146.46      152.59      5.97 o 
  -3   2  14       25.83       26.16      2.24 o 
  -2   2  14      490.44      510.16     12.30 o 
  -1   2  14       96.53       79.83      5.63 o 
   0   2  14      674.42      657.59     12.79 o 
   1   2  14       92.83       86.59      5.28 o 
   2   2  14      510.35      543.90     13.90 o 
   3   2  14       16.68       14.75      1.73 o 
   4   2  14      138.96      142.51      4.08 o 
   5   2  14      186.95      199.50      4.31 o 
  -5   3  14       72.59       60.36      3.98 o 
  -4   3  14       73.54       56.44      4.34 o 
  -3   3  14      523.94      479.32      6.78 o 
  -2   3  14     1425.83     1329.24     21.17 o 
  -1   3  14      702.35      648.35     16.03 o 
   0   3  14      397.06      389.72      8.36 o 
   1   3  14      698.98      675.12     13.98 o 
   2   3  14     1391.14     1316.15     14.63 o 
   3   3  14      563.28      518.69      7.68 o 
   4   3  14      114.92      103.68      3.57 o 
   5   3  14       65.50       60.65      2.59 o 
  -5   4  14      140.01      129.95      4.92 o 
  -4   4  14       65.29       59.12      4.37 o 
  -3   4  14      335.14      334.18      5.62 o 
  -2   4  14     1274.43     1196.34     12.76 o 
  -1   4  14      304.32      311.09      9.91 o 
   0   4  14        2.68        3.65      2.25 o 
   1   4  14      285.60      301.39     11.53 o 
   2   4  14     1283.29     1195.71     13.41 o 
   3   4  14      356.35      357.74      5.85 o 
   4   4  14       79.76       77.34      3.18 o 
   5   4  14      152.61      144.22      3.62 o 
  -5   5  14      311.20      292.36      6.63 o 
  -4   5  14       37.68       35.87      4.13 o 
  -3   5  14      206.51      214.67      4.56 o 
  -2   5  14     1141.63     1063.69     11.21 o 
  -1   5  14      116.67      121.09      6.64 o 
   0   5  14      140.77      134.67      6.81 o 
   1   5  14       78.15       95.67     13.67 o 
   2   5  14     1161.82     1075.06     12.26 o 
   3   5  14      171.47      181.93      4.45 o 
   4   5  14       31.33       36.54      2.40 o 
   5   5  14      329.91      324.18      5.26 o 
  -5   6  14       12.32       13.31      2.78 o 
  -4   6  14      168.02      159.48      6.09 o 
  -3   6  14       54.32       48.96      3.63 o 
  -2   6  14      362.60      356.09      5.62 o 
  -1   6  14      138.57      124.29      5.58 o 
   0   6  14      326.16      311.80     11.64 o 
   1   6  14      137.18      131.28     10.43 o 
   2   6  14      352.81      334.67      5.66 o 
   3   6  14       58.73       57.94      2.88 o 
   4   6  14      156.46      141.11      3.96 o 
   5   6  14        8.60        7.09      1.35 o 
  -5   7  14      100.10       92.27      3.74 o 
  -4   7  14      248.26      292.85      7.85 o 
  -3   7  14      233.70      234.86      5.77 o 
  -2   7  14      982.17      936.69     10.51 o 
  -1   7  14      414.65      389.53      9.67 o 
   0   7  14      238.43      230.19     19.42 o 
   1   7  14      416.29      385.70      6.25 o 
   2   7  14      978.06      952.66     11.13 o 
   3   7  14      228.64      229.28      4.97 o 
   4   7  14      236.05      263.90      5.22 o 
   5   7  14      101.58      118.17      2.86 o 
  -4   8  14       12.40       11.45      3.22 o 
  -3   8  14       64.67       61.11      3.59 o 
  -2   8  14       18.54       19.03      2.29 o 
  -1   8  14      138.55      127.02      7.96 o 
   0   8  14      147.30      128.76     16.19 o 
   1   8  14      119.50      107.90     12.95 o 
   2   8  14       17.58       16.73      1.90 o 
   3   8  14       78.24       75.08      3.11 o 
   4   8  14        8.73        7.79      1.85 o 
  -4   9  14      176.26      199.09      5.33 o 
  -3   9  14      145.22      144.81      4.60 o 
  -2   9  14       46.18       46.29      5.92 o 
  -1   9  14      666.25      658.78     25.54 o 
   1   9  14      709.34      711.43     27.33 o 
   2   9  14       53.69       48.56      5.34 o 
   3   9  14      127.64      128.31      3.80 o 
   4   9  14      175.48      189.43      3.97 o 
  -4  10  14       35.28       38.13      2.82 o 
  -3  10  14       32.16       38.35      3.66 o 
  -2  10  14      115.33      126.68      8.99 o 
   1  10  14      314.93      326.22     18.70 o 
   2  10  14      137.40      127.45      6.61 o 
   3  10  14       29.83       33.02      2.42 o 
   4  10  14       38.34       45.09      2.22 o 
  -4  11  14      389.57      416.50     15.47 o 
  -3  11  14       62.72       73.73      7.55 o 
  -2  11  14      553.75      554.13     15.81 o 
   1  11  14      247.91      242.78     16.54 o 
  -2  12  14      169.38      177.68     14.39 o 
   1  12  14       20.65       15.11      8.99 o 
  -2  13  14      336.11      388.80     19.42 o 
   0  13  14      964.10     1071.10     37.77 o 
   1  13  14      168.06      208.25     15.11 o 
   0  14  14       25.00       36.69     10.43 o 
   1  14  14       43.24       38.13      7.19 o 
  -1  15  14       49.23       49.27      9.35 o 
   0  15  14        5.47        8.27      7.55 o 
   0  16  14        3.04       -4.32      5.40 o 
   1   0  15        9.06       12.23      3.35 o 
   2   0  15       44.63       49.57      2.00 o 
   3   0  15      208.16      198.52      3.61 o 
   4   0  15      209.92      230.23      3.94 o 
  -5   1  15       63.68       62.10      3.37 o 
  -4   1  15       38.67       38.50      3.89 o 
  -3   1  15      495.15      492.41      5.95 o 
  -2   1  15      713.92      688.04      8.91 o 
  -1   1  15      546.92      512.20     15.26 o 
   0   1  15      770.03      697.54     16.88 o 
   1   1  15      533.91      514.05     18.38 o 
   2   1  15      675.76      662.41      5.45 o 
   3   1  15      524.74      514.89      5.75 o 
   4   1  15       39.91       37.55      2.43 o 
  -5   2  15       46.18       45.50      4.16 o 
  -4   2  15      100.22       96.87      4.88 o 
  -3   2  15      164.23      147.56      4.56 o 
  -2   2  15       89.60       85.42      3.18 o 
  -1   2  15      206.16      192.67      8.05 o 
   0   2  15        0.39        0.20      2.70 o 
   1   2  15      214.44      225.61     11.58 o 
   2   2  15       76.21       76.25      1.97 o 
   3   2  15      152.86      143.80      3.92 o 
   4   2  15       91.35       89.86      3.42 o 
   5   2  15       42.52       42.30      2.20 o 
  -5   3  15       86.47       96.96      3.99 o 
  -4   3  15       17.28       14.15      3.61 o 
  -3   3  15      276.03      255.27      6.20 o 
  -2   3  15     1192.21     1091.95     11.97 o 
  -1   3  15      405.29      392.20      4.93 o 
   0   3  15       68.48       63.27      5.17 o 
   1   3  15      403.76      394.71      9.84 o 
   2   3  15     1197.96     1143.69      9.71 o 
   3   3  15      205.63      209.85      4.81 o 
   4   3  15       15.07       12.06      1.85 o 
   5   3  15       87.81       95.03      2.80 o 
  -5   4  15       50.26       40.69      3.08 o 
  -4   4  15       13.79       15.66      3.61 o 
  -3   4  15       88.68       80.29      4.14 o 
  -2   4  15      291.54      270.73      5.22 o 
  -1   4  15       65.14       64.64      2.15 o 
   0   4  15        0.46        3.45      2.84 o 
   1   4  15       55.14       52.86      2.24 o 
   2   4  15      279.75      267.58      5.04 o 
   3   4  15       79.64       78.85      3.25 o 
   4   4  15       19.35       16.77      1.95 o 
   5   4  15       52.51       44.84      1.95 o 
  -5   5  15      157.00      149.89      4.54 o 
  -4   5  15      428.01      426.95      9.07 o 
  -3   5  15       40.07       35.72      3.13 o 
  -2   5  15      624.09      586.61      7.83 o 
  -1   5  15      444.89      406.93      4.78 o 
   0   5  15       80.19       73.28      2.42 o 
   1   5  15      439.86      426.52     23.02 o 
   2   5  15      599.71      589.28      8.03 o 
   3   5  15       37.33       32.03      2.35 o 
   4   5  15      438.09      453.13      6.82 o 
   5   5  15      159.37      164.19      3.37 o 
  -4   6  15      114.93      124.00      5.72 o 
  -3   6  15       33.74       36.40      3.21 o 
  -2   6  15       59.12       55.83      2.82 o 
  -1   6  15      568.90      540.28      5.70 o 
   0   6  15      329.96      329.60     15.71 o 
   1   6  15      596.06      572.85     16.38 o 
   2   6  15       51.81       51.42      2.60 o 
   3   6  15       26.03       31.41      2.41 o 
   4   6  15      116.62      132.66      3.84 o 
  -4   7  15       22.74       30.28      3.44 o 
  -3   7  15      359.46      375.67      7.78 o 
  -2   7  15      170.68      166.53      5.00 o 
  -1   7  15      356.73      365.89      4.69 o 
   0   7  15      447.23      426.21     27.69 o 
   1   7  15      419.61      430.89     21.22 o 
   2   7  15      169.30      164.29      4.09 o 
   3   7  15      339.66      357.43      6.31 o 
   4   7  15       21.84       28.62      2.24 o 
  -4   8  15      188.48      215.31      5.56 o 
  -3   8  15      153.65      154.38      5.29 o 
  -2   8  15       32.39       35.89      3.13 o 
  -1   8  15       20.69       20.48      3.88 o 
   0   8  15      222.84      250.69     22.30 o 
   1   8  15       20.64       27.69      9.35 o 
   2   8  15       29.01       34.23      2.31 o 
   3   8  15      166.06      173.89      4.33 o 
   4   8  15      203.49      218.73      4.24 o 
  -4   9  15      102.86      114.14      3.73 o 
  -3   9  15      268.20      294.59      6.67 o 
  -2   9  15      804.11      815.35     20.67 o 
   1   9  15       42.09       32.01     10.07 o 
   2   9  15      766.04      771.64     18.77 o 
   3   9  15      254.57      264.44      5.08 o 
   4   9  15       71.63       89.33      2.83 o 
  -4  10  15       61.74       62.31      2.81 o 
  -3  10  15       84.75       88.12      7.91 o 
  -2  10  15       11.28        7.38      4.86 o 
   1  10  15      185.61      194.94     15.11 o 
   3  10  15       72.99       81.27      3.06 o 
  -3  11  15      195.78      194.58      9.71 o 
  -2  11  15        6.13        5.04      9.35 o 
   1  11  15      334.84      342.05     18.70 o 
  -2  12  15      115.64      111.86     11.15 o 
   0  12  15       28.67       22.30     11.87 o 
   1  12  15        0.65       -3.60      7.91 o 
  -2  13  15      217.74      269.39     14.39 o 
   0  13  15       68.30       76.61     11.51 o 
   1  13  15      221.35      238.10     13.31 o 
  -1  14  15       39.74       36.69      8.99 o 
   0  14  15        5.63       11.15      8.27 o 
  -1  15  15       22.07       14.93      5.32 o 
   0  15  15       76.63       90.64      8.27 o 
   0   0  16     1266.37     1190.19     14.51 o 
   1   0  16      670.40      643.91      6.22 o 
   2   0  16       22.74       27.89      1.70 o 
   3   0  16      609.10      593.75      9.73 o 
   4   0  16      119.63      120.65      3.00 o 
   5   0  16       10.29       11.51      5.75 o 
  -5   1  16       53.38       58.99      7.55 o 
  -4   1  16       19.77       23.80      3.10 o 
  -3   1  16      482.02      495.49      9.39 o 
  -2   1  16     1083.54     1017.90      8.67 o 
  -1   1  16      139.03      135.52      2.79 o 
   0   1  16      292.40      269.92      4.00 o 
   1   1  16      122.02      121.56      2.82 o 
   2   1  16     1086.67     1038.01      8.62 o 
   3   1  16      444.72      455.31      4.62 o 
   4   1  16       25.93       34.17      8.99 o 
   5   1  16       42.29       55.03      7.19 o 
  -4   2  16      460.42      462.52      8.34 o 
  -3   2  16      592.93      616.55     10.96 o 
  -2   2  16      120.41      115.80      3.62 o 
  -1   2  16      176.55      160.02      3.04 o 
   0   2  16       11.89       10.81      1.52 o 
   1   2  16      252.03      241.49      3.77 o 
   2   2  16      121.43      126.84      2.84 o 
   3   2  16      577.83      620.27      6.73 o 
   4   2  16      462.13      465.07      6.97 o 
  -4   3  16       19.03       13.91      3.56 o 
  -3   3  16       76.31       81.06      4.24 o 
  -2   3  16      323.27      326.82      5.66 o 
  -1   3  16      337.42      302.01      4.12 o 
   0   3  16       19.03       14.44      1.61 o 
   1   3  16      319.71      297.43      4.17 o 
   2   3  16      289.94      293.62      4.52 o 
   3   3  16       86.49       92.97      3.39 o 
   4   3  16       11.42        9.32      1.80 o 
  -4   4  16      546.03      549.24      9.81 o 
  -3   4  16      262.93      261.98      6.75 o 
  -2   4  16       88.09       80.20      3.26 o 
  -1   4  16      395.01      358.86      4.45 o 
   0   4  16       93.90       95.63      2.66 o 
   1   4  16      355.22      333.83      4.46 o 
   2   4  16       53.38       49.30      2.60 o 
   3   4  16      248.31      255.09      5.20 o 
   4   4  16      525.06      546.00      7.55 o 
  -4   5  16      138.98      127.60      4.66 o 
  -3   5  16       53.06       47.92      3.90 o 
  -2   5  16       22.79       14.51      2.87 o 
  -1   5  16      119.14      112.80      2.75 o 
   0   5  16      296.81      276.35      4.14 o 
   1   5  16      147.89      147.50     11.06 o 
   2   5  16       18.59       17.86      1.97 o 
   3   5  16       54.44       51.50      2.78 o 
   4   5  16      130.54      124.04      3.45 o 
  -4   6  16       29.11       28.46      3.22 o 
  -3   6  16      267.67      291.78      7.32 o 
  -2   6  16      391.00      371.39      7.14 o 
  -1   6  16       77.28       77.24      2.35 o 
   0   6  16      908.92      876.52     43.16 o 
   1   6  16       65.36       62.22     11.51 o 
   2   6  16      375.80      361.86     12.21 o 
   3   6  16      323.72      354.49      6.08 o 
   4   6  16       17.19       18.00      1.96 o 
  -4   7  16       48.72       56.40      3.35 o 
  -3   7  16      121.02      138.17      5.19 o 
  -2   7  16      304.81      297.24      6.42 o 
  -1   7  16      300.13      292.24      4.48 o 
   0   7  16      416.54      412.54     28.41 o 
   1   7  16      295.19      282.70     18.70 o 
   2   7  16      286.60      274.97     10.17 o 
   3   7  16      112.85      126.33      3.91 o 
   4   7  16       45.40       52.15      2.33 o 
  -4   8  16      191.26      213.80      4.83 o 
  -3   8  16       81.13       95.59      4.27 o 
  -2   8  16       29.46       26.90      1.96 o 
   1   8  16      654.25      623.67     26.26 o 
   2   8  16       19.48       23.38      6.11 o 
   3   8  16       84.07       97.26      3.23 o 
  -4   9  16       50.31       58.33      2.44 o 
  -3   9  16      149.15      156.68      4.69 o 
  -2   9  16      245.73      233.63     12.59 o 
   1   9  16       43.79       46.04     10.43 o 
  -3  10  16      190.12      193.84      5.12 o 
  -2  10  16      282.33      326.58     18.70 o 
   1  10  16        2.76        8.63      8.63 o 
  -2  11  16      287.49      341.33     17.62 o 
   0  11  16        3.71        9.35     11.15 o 
   1  11  16        4.40       -6.83      7.91 o 
  -2  12  16       46.97       66.90      8.63 o 
   0  12  16        0.37       -9.35      9.35 o 
   1  12  16      275.56      294.57     14.39 o 
  -1  13  16      102.01      117.61     11.51 o 
   0  13  16      337.36      419.02     19.42 o 
  -1  14  16       23.88       22.30      7.55 o 
   0  14  16      298.07      294.93     13.67 o 
   1   0  17      330.81      311.72      4.15 o 
   2   0  17      265.26      271.29      4.09 o 
   3   0  17      342.38      367.54      4.88 o 
   4   0  17      106.49      125.72      2.89 o 
  -4   1  17      183.66      205.96      3.65 o 
  -3   1  17      235.18      243.33      4.07 o 
  -2   1  17      266.13      269.19      4.17 o 
  -1   1  17       57.47       55.19      2.05 o 
   0   1  17       42.39       37.73      1.93 o 
   1   1  17       48.60       48.53      2.00 o 
   2   1  17      290.11      284.04      4.31 o 
   3   1  17      232.61      237.43      4.00 o 
   4   1  17      189.77      211.85     13.31 o 
  -4   2  17      610.48      659.12      6.35 o 
  -3   2  17      158.89      160.42      3.45 o 
  -2   2  17      329.39      332.73      4.70 o 
  -1   2  17      337.30      311.83      4.19 o 
   0   2  17      142.14      126.63      3.00 o 
   1   2  17      340.55      333.88      4.34 o 
   2   2  17      425.15      415.14      5.02 o 
   3   2  17      164.03      163.15      4.97 o 
   4   2  17      629.81      689.49     24.82 o 
  -4   3  17       41.58       43.42      1.94 o 
  -3   3  17      170.19      164.91      5.31 o 
  -2   3  17       42.16       47.42      2.27 o 
  -1   3  17      481.38      435.48      5.03 o 
   0   3  17       86.28       80.39      2.52 o 
   1   3  17      466.41      438.75      5.31 o 
   2   3  17       37.19       43.39      2.24 o 
   3   3  17      188.35      186.31     13.67 o 
   4   3  17       49.46       52.51      7.55 o 
  -4   4  17      152.15      153.21      3.95 o 
  -3   4  17      389.35      403.00      8.06 o 
  -2   4  17      315.01      309.77      4.56 o 
  -1   4  17       21.84       22.48      1.82 o 
   0   4  17      285.66      263.55      4.09 o 
   1   4  17       24.85       25.92      2.19 o 
   2   4  17      283.85      292.95     11.16 o 
   3   4  17      387.74      398.16     19.06 o 
   4   4  17      152.48      162.93     10.79 o 
  -4   5  17        0.68        1.15      1.37 o 
  -3   5  17      146.40      160.60      5.52 o 
  -2   5  17       22.35       25.60      2.05 o 
  -1   5  17      184.73      178.90      3.57 o 
   0   5  17       35.91       31.52      2.25 o 
   1   5  17      184.62      185.59     15.11 o 
   2   5  17       24.74       30.29      4.65 o 
   3   5  17      141.61      139.55     11.51 o 
   4   5  17        2.13        2.16      4.68 o 
  -4   6  17      114.10      130.54      2.58 o 
  -3   6  17      598.14      637.66      7.05 o 
  -2   6  17        5.65        5.73      1.68 o 
  -1   6  17      843.20      829.00      8.28 o 
   0   6  17      384.87      365.96      7.07 o 
   1   6  17      867.97      826.52     31.29 o 
   2   6  17        7.06        6.11      6.11 o 
   3   6  17      539.12      556.77     23.02 o 
  -4   7  17       29.01       33.87      1.59 o 
  -3   7  17      278.34      277.18      4.10 o 
  -2   7  17       21.83       18.55      1.87 o 
  -1   7  17       10.98        8.99      1.96 o 
   1   7  17       14.99        5.75      8.99 o 
   2   7  17       18.44       14.39      5.75 o 
  -3   8  17      304.33      357.84      4.46 o 
  -2   8  17      413.48      417.46      5.27 o 
   1   8  17       27.23       19.78      8.99 o 
  -3   9  17      181.59      194.27      3.29 o 
  -2   9  17      199.40      213.28     15.11 o 
   1   9  17      236.88      252.49     16.19 o 
  -2  10  17       91.03      105.74     10.43 o 
   0  10  17      100.04      119.05     14.03 o 
   1  10  17      125.85      181.27     13.67 o 
  -2  11  17       84.92       77.33      7.91 o 
   0  11  17       23.73       12.23      9.35 o 
   1  11  17      347.09      346.36     15.47 o 
  -1  12  17       68.95       76.61     10.43 o 
   0  12  17      190.09      205.73     14.39 o 
  -1  13  17       17.92       22.30      7.19 o 
   0  13  17        1.31        1.44      6.11 o 
   0   0  18      963.93      903.00     13.09 o 
   1   0  18       16.76       15.93      1.95 o 
   2   0  18        0.64        0.27      1.67 o 
   3   0  18       99.40      105.61      2.85 o 
   4   0  18      427.38      468.92      6.93 o 
  -4   1  18       13.61       14.85      1.58 o 
  -3   1  18       95.61      113.64      2.82 o 
  -2   1  18      429.38      421.56      5.18 o 
  -1   1  18      301.14      287.91      4.55 o 
   0   1  18       37.11       30.19      2.14 o 
   1   1  18      248.64      240.01      4.35 o 
   2   1  18      396.71      384.47      5.05 o 
   3   1  18      107.47      118.95      2.94 o 
   4   1  18        8.46       -0.72      4.68 o 
  -4   2  18      144.13      160.67      3.34 o 
  -3   2  18      354.68      393.72      4.95 o 
  -2   2  18      171.61      174.73      3.58 o 
  -1   2  18      100.17       96.43      3.01 o 
   0   2  18      106.50      104.94      3.16 o 
   1   2  18      125.91      123.19      3.23 o 
   2   2  18      179.14      187.89      3.63 o 
   3   2  18      392.17      418.97      7.06 o 
  -4   3  18      188.38      210.29      3.00 o 
  -3   3  18      181.04      204.64      4.84 o 
  -2   3  18        2.86        3.11      1.64 o 
  -1   3  18       71.98       64.08      2.61 o 
   0   3  18      739.89      716.60      7.88 o 
   1   3  18       55.49       53.19      2.48 o 
   2   3  18       15.31       10.66      1.85 o 
   3   3  18      182.53      186.67     11.87 o 
  -4   4  18       15.17       21.29      1.41 o 
  -3   4  18      249.59      273.05      4.12 o 
  -2   4  18       15.18       17.10      1.75 o 
  -1   4  18      325.19      319.86      4.96 o 
   0   4  18       33.40       35.78      2.56 o 
   1   4  18      334.05      335.57      4.97 o 
   2   4  18       16.49       19.06      6.47 o 
   3   4  18      235.41      228.03     12.95 o 
  -3   5  18      416.12      430.86      4.98 o 
  -2   5  18       52.02       58.04      2.25 o 
  -1   5  18      329.07      323.21      5.03 o 
   0   5  18        1.88        6.39      2.05 o 
   1   5  18      322.50      331.26     20.14 o 
   2   5  18       47.06       37.77      6.47 o 
  -3   6  18      159.35      178.76      3.14 o 
  -2   6  18      219.67      223.88      3.58 o 
  -1   6  18        5.58        9.87      1.95 o 
   0   6  18      170.55      181.43      3.97 o 
   1   6  18        1.81       15.83      9.35 o 
  -3   7  18      157.22      171.60      3.20 o 
  -2   7  18      263.73      270.45      4.21 o 
  -1   7  18       71.27       65.08      2.66 o 
   1   7  18       70.01       61.14     10.79 o 
  -3   8  18      138.14      148.90      3.12 o 
  -2   8  18      193.62      189.61      4.48 o 
  -1   8  18       40.16       52.87     10.79 o 
   1   8  18       28.35       45.68      9.71 o 
  -2   9  18      181.88      201.78     12.59 o 
  -1   9  18      411.35      463.62     23.02 o 
   0   9  18      108.01      130.56     13.67 o 
   1   9  18      428.89      505.34     20.14 o 
  -1  10  18        9.09       16.54      8.99 o 
   0  10  18      270.56      305.00     17.62 o 
   1  10  18        6.02       -2.16      6.47 o 
  -1  11  18      168.01      174.44     13.31 o 
   0  11  18      873.20      831.20     27.33 o 
  -1  12  18       47.55       57.55      7.91 o 
   0  12  18        0.35        3.96      5.75 o 
   1   0  19       22.16       20.85      2.11 o 
   2   0  19       21.19       20.93      2.12 o 
   3   0  19       19.96       18.03      1.75 o 
  -3   1  19       26.74       24.92      1.84 o 
  -2   1  19       24.80       32.11      2.22 o 
  -1   1  19      286.06      282.23      4.58 o 
   0   1  19      226.18      233.18      4.34 o 
   1   1  19      316.39      305.37      4.66 o 
   2   1  19       18.91       20.74      2.05 o 
   3   1  19       13.37       12.64      1.89 o 
  -3   2  19      146.36      145.17      3.09 o 
  -2   2  19      150.99      155.88      3.54 o 
  -1   2  19       23.64       22.97      2.16 o 
   0   2  19        0.37        1.70      1.88 o 
   1   2  19       25.63       23.65      2.13 o 
   2   2  19      150.85      152.03      3.34 o 
  -3   3  19      371.63      405.29      4.73 o 
  -2   3  19      256.99      270.81      6.53 o 
  -1   3  19      332.76      321.13      4.81 o 
   0   3  19       13.18        6.14      1.99 o 
   1   3  19      303.64      290.01      4.62 o 
   2   3  19      238.60      251.97      4.04 o 
  -3   4  19      227.73      260.84      3.93 o 
  -2   4  19       19.63       24.07      2.05 o 
  -1   4  19      516.34      512.68      6.22 o 
   0   4  19      340.78      325.35      4.99 o 
   1   4  19      518.30      526.10      6.11 o 
  -3   5  19      110.94      118.57      2.66 o 
  -2   5  19      113.29      113.58      2.90 o 
  -1   5  19       62.71       69.53      2.90 o 
   0   5  19        3.82        2.54      2.02 o 
   1   5  19       57.12       58.27     10.43 o 
  -3   6  19       18.73       20.06      1.58 o 
  -2   6  19        5.17        5.50      1.75 o 
  -1   6  19       36.07       38.83      2.31 o 
   0   6  19      106.89      110.62      4.06 o 
   1   6  19       32.42       45.68      8.99 o 
  -2   7  19      150.25      166.05      3.15 o 
  -1   7  19      471.17      503.53      5.70 o 
   1   7  19      498.77      537.35     20.50 o 
  -2   8  19      114.26      120.22      2.74 o 
  -1   8  19       53.19       47.84      9.35 o 
   0   8  19       98.13      109.34     11.51 o 
   1   8  19       49.94       38.48      7.19 o 
  -1   9  19      143.69      147.11     11.87 o 
   0   9  19      649.27      700.64     25.18 o 
  -1  10  19       16.65       28.05      7.55 o 
   0  10  19        2.99        3.96      6.83 o 
   0   0  20      137.75      148.16      5.13 o 
   1   0  20        5.42        4.24      1.94 o 
   2   0  20      238.54      252.07      4.09 o 
   3   0  20        0.11        0.68      1.47 o 
  -3   1  20       91.79      104.42      3.10 o 
  -2   1  20        5.77        8.22      1.87 o 
  -1   1  20      216.80      237.35      4.84 o 
   0   1  20       12.30        7.18      2.11 o 
   1   1  20      244.91      263.97      4.29 o 
   2   1  20       10.42        9.10      1.87 o 
   3   1  20       78.24       85.18      2.20 o 
  -3   2  20      250.05      257.66      3.57 o 
  -2   2  20       40.98       39.66      2.20 o 
  -1   2  20      362.32      370.28      5.10 o 
   0   2  20       54.60       62.62      2.69 o 
   1   2  20      340.10      344.24      4.84 o 
   2   2  20       43.73       46.54      2.23 o 
  -3   3  20       18.57       19.06      1.53 o 
  -2   3  20       63.60       63.49      2.42 o 
  -1   3  20      124.76      124.67      3.16 o 
   0   3  20       41.06       39.01      2.38 o 
   1   3  20      138.13      136.67      3.26 o 
   2   3  20       56.16       52.58      3.20 o 
  -2   4  20      319.13      329.75      4.53 o 
  -1   4  20      149.35      153.86      3.37 o 
   0   4  20      451.97      495.22      6.04 o 
   1   4  20      148.25      156.93      3.28 o 
  -2   5  20       59.33       56.83      2.23 o 
  -1   5  20      361.25      369.47      4.80 o 
   0   5  20      315.47      313.29      4.67 o 
   1   5  20      313.14      335.21     16.90 o 
  -2   6  20      150.73      166.97      3.15 o 
  -1   6  20      406.02      399.89      4.84 o 
   0   6  20       73.20       72.02      3.21 o 
   1   6  20      421.11      437.00     17.26 o 
  -2   7  20       22.68       34.56      2.18 o 
  -1   7  20       36.35       35.33      2.48 o 
   0   7  20      201.84      227.67     14.75 o 
   1   7  20       36.98       31.29      6.47 o 
  -1   8  20       47.71       48.20      7.91 o 
   0   8  20        9.45       19.06      7.19 o 
   0   9  20      211.45      234.15     12.23 o 
   1   0  21      513.03      517.84      5.66 o 
   2   0  21       62.00       58.37      2.22 o 
  -2   1  21        2.85        1.87      1.54 o 
  -1   1  21      113.28      110.55      2.77 o 
   0   1  21       90.78       89.93      2.74 o 
   1   1  21      114.39      114.06      2.86 o 
   2   1  21        1.68        2.74      1.58 o 
  -2   2  21      343.09      347.32      4.93 o 
  -1   2  21      145.26      154.61      3.25 o 
   0   2  21      322.70      343.57      4.71 o 
   1   2  21      147.43      165.40      3.23 o 
   2   2  21      283.63      289.20      3.94 o 
  -2   3  21       53.24       58.50      2.04 o 
  -1   3  21       58.95       56.25      2.23 o 
   0   3  21      139.15      136.19      3.11 o 
   1   3  21       58.64       57.09      2.19 o 
  -2   4  21      184.19      185.44      3.55 o 
  -1   4  21      438.22      465.94      5.21 o 
   0   4  21      114.47      113.07      3.26 o 
   1   4  21      477.02      502.14      5.14 o 
  -1   5  21      112.63      110.72      2.53 o 
   0   5  21      166.73      180.19      3.24 o 
   1   5  21      108.36      110.42      8.63 o 
  -1   6  21      174.55      188.15      4.72 o 
   0   6  21       24.82       27.33      7.19 o 
   0   7  21        1.53        2.16      5.75 o 
   0   0  22       22.21       26.65      2.51 o 
   1   0  22       27.30       29.51      1.67 o 
  -1   1  22      228.32      233.36      4.49 o 
   0   1  22      324.86      335.76      3.99 o 
   1   1  22      246.77      250.23      3.36 o 
  -1   2  22      402.18      385.42      4.22 o 
   0   2  22      104.69      103.17      2.33 o 
   1   2  22      387.73      374.20      4.36 o 
   0   3  22      288.46      282.17      3.65 o 
                                                 
